# Supplementary material for: 6-Chloro-7-methyl-4-oxo-4H-chromene-3-carbaldehyde
Source: Acta Crystallogr Sect E Struct Rep Online. 2014 Jun 21;70(Pt 7):o804. doi: 10.1107/S1600536814014226 (PMC4120566; doi:10.1107/S1600536814014226)
Supplement: Supplementary file 1 [file e-70-0o804-sup1.cif]

##############################################################################
#                                                                            #
# This CIF contains the data in a paper accepted for publication in          #
# Acta Crystallographica Section E. It conforms to the requirements of       #
# Notes for Authors for Acta Crystallographica Section E, and has been       #
# peer reviewed under the auspices of the IUCr Commission on Journals.       #
#                                                                            #
# Full details of the Crystallographic Information File format               #
# are given in the paper "The Crystallographic Information File (CIF):       #
# a New Standard Archive File for Crystallography" by S. R. Hall, F. H.      #
# Allen and I. D. Brown [Acta Cryst. (1991), A47, 655-685].                  #
#                                                                            #
# The current version of the core CIF dictionary is obtainable from          #
# ftp://ftp.iucr.org/pub/cif_core.dic.                                       #
#                                                                            #
# Software is freely available for graphical display of the structure(s)     #
# in this CIF. For information consult the CIF software page                 #
# http://www.iucr.org/resources/cif/software.                                #
#                                                                            #
# This file may be used for bona fide research purposes within the           #
# scientific community so long as proper attribution is given to the journal # 
# article from which it was obtained.                                        #
#                                                                            #
##############################################################################
data_General
_audit_creation_method     'by CrystalStructure 4.0'
_journal_date_recd_electronic     2014-06-16
_journal_date_accepted     2014-06-18
_journal_name_full     'Acta Crystallographica, Section E'
_journal_year     2014
_journal_volume     70
_journal_issue      7
_journal_page_first     o804
_journal_page_last     o804
_journal_paper_category     QO
_journal_paper_doi     10.1107/S1600536814014226
_journal_coeditor_code     TK5320
_publ_contact_author_name     'Yoshinobu Ishikawa'
_publ_contact_author_address
;
School of Pharmaceutical Sciences
University of Shizuoka
52-1 Yada, Suruga-ku, Shizuoka 422-8526
Japan
;
_publ_contact_author_email     'ishi206@u-shizuoka-ken.ac.jp'
_publ_contact_author_fax     '+81-542645645'
_publ_contact_author_phone     '+81-542645645'
_publ_section_title
;
6-Chloro-7-methyl-4-oxo-4<i>H</i>-chromene-3-carbaldehyde
;
loop_
    _publ_author_name
    _publ_author_footnote
    _publ_author_address
    'Ishikawa, Yoshinobu' .
;
School of Pharmaceutical Sciences
University of Shizuoka
52-1 Yada, Suruga-ku, Shizuoka 422-8526
Japan
;
_publ_section_synopsis     .
data_I
_database_code_depnum_ccdc_archive 'CCDC 1008807'
_chemical_name_systematic
;
6-Chloro-7-methyl-4-oxo-4<i>H</i>-chromene-3-carbaldehyde
;
_chemical_formula_moiety     'C11 H7 Cl O3'
_chemical_formula_sum     'C11 H7 Cl O3'
_chemical_formula_iupac     'C11 H7 Cl O3'
_chemical_formula_weight     222.63
_chemical_melting_point     ?
_symmetry_cell_setting     triclinic
_symmetry_space_group_name_H-M     'P -1'
_symmetry_space_group_name_Hall     '-P 1'
loop_
    _symmetry_equiv_pos_site_id
    _symmetry_equiv_pos_as_xyz
    1 '+X,+Y,+Z'
    2 '-X,-Y,-Z'
_cell_length_a     3.824(6)
_cell_length_b     6.111(9)
_cell_length_c     19.962(10)
_cell_angle_alpha     81.83(7)
_cell_angle_beta     88.82(7)
_cell_angle_gamma     87.04(12)
_cell_volume     461.1(10)
_cell_formula_units_Z     2
_cell_measurement_reflns_used     25
_cell_measurement_theta_min     15.12
_cell_measurement_theta_max     17.47
_cell_measurement_temperature     100
_exptl_crystal_description     plate
_exptl_crystal_colour     colorless
_exptl_crystal_size_max     0.450
_exptl_crystal_size_mid     0.200
_exptl_crystal_size_min     0.100
_exptl_crystal_density_diffrn     1.603
_exptl_crystal_density_meas     ?
_exptl_crystal_density_method     'not measured'
_exptl_crystal_F_000     228.00
_exptl_absorpt_coefficient_mu     0.392
_exptl_absorpt_correction_type     none
_diffrn_ambient_temperature     100
_diffrn_radiation_type     'Mo K\a'
_diffrn_radiation_wavelength     0.71069
_diffrn_measurement_device_type     'Rigaku AFC-7R'
_diffrn_measurement_method     \w-2\q
_diffrn_reflns_number     2677
_diffrn_reflns_av_R_equivalents     0.0760
_diffrn_reflns_theta_max     27.51
_diffrn_reflns_theta_full     27.51
_diffrn_measured_fraction_theta_max     0.998
_diffrn_measured_fraction_theta_full     0.998
_diffrn_reflns_limit_h_min     -4
_diffrn_reflns_limit_h_max     2
_diffrn_reflns_limit_k_min     -7
_diffrn_reflns_limit_k_max     7
_diffrn_reflns_limit_l_min     -25
_diffrn_reflns_limit_l_max     25
_diffrn_standards_number     3
_diffrn_standards_interval_count     150
_diffrn_standards_decay_%     -0.310
_refine_special_details
;
Refinement was performed using all reflections. The weighted <i>R</i>-factor
(<i>wR</i>) and goodness of fit (<i>S</i>) are based on <i>F</i>^2^.
<i>R</i>-factor (gt) are based on <i>F</i>. The threshold expression of
<i>F</i>^2^ > 2.0 \s(<i>F</i>^2^) is used only for calculating <i>R</i>-factor
(gt).
;
_reflns_number_total     2092
_reflns_number_gt     1784
_reflns_threshold_expression     F^2^>2\s(F^2^)
_refine_ls_structure_factor_coef     Fsqd
_refine_ls_R_factor_gt     0.0339
_refine_ls_wR_factor_ref     0.0943
_refine_ls_goodness_of_fit_ref     1.076
_refine_ls_number_reflns     2092
_refine_ls_number_parameters     137
_refine_ls_number_restraints     0
_refine_ls_hydrogen_treatment     constr
_refine_ls_weighting_scheme     calc
_refine_ls_weighting_details
            'w = 1/[\s^2^(Fo^2^)+(0.0479P)^2^+0.2265P] where P=(Fo^2^+2Fc^2^)/3'
_atom_sites_solution_hydrogens     geom
_atom_sites_solution_primary     direct
_atom_sites_solution_secondary     difmap
_refine_ls_shift/su_max     0.000
_refine_diff_density_max     0.430
_refine_diff_density_min     -0.440
_refine_ls_extinction_method     none
_refine_ls_extinction_coef     ?
loop_
    _atom_type_symbol
    _atom_type_description
    _atom_type_scat_dispersion_real
    _atom_type_scat_dispersion_imag
    _atom_type_scat_source
    'C' 'C' 0.0033 0.0016
;
International Tables for Crystallography
(1992, Vol. C, Tables 4.2.6.8 and 6.1.1.4)
;
    'H' 'H' 0.0000 0.0000
;
International Tables for Crystallography
(1992, Vol. C, Table 6.1.1.4)
;
    'Cl' 'Cl' 0.1484 0.1585
;
International Tables for Crystallography
(1992, Vol. C, Tables 4.2.6.8 and 6.1.1.4)
;
    'O' 'O' 0.0106 0.0060
;
International Tables for Crystallography
(1992, Vol. C, Tables 4.2.6.8 and 6.1.1.4)
;
_computing_data_collection
                  '<i>WinAFC Diffractometer Control Software</i> (Rigaku, 1999)'
_computing_cell_refinement
                  '<i>WinAFC Diffractometer Control Software</i> (Rigaku, 1999)'
_computing_data_reduction
                  '<i>WinAFC Diffractometer Control Software</i> (Rigaku, 1999)'
_computing_structure_solution     'SIR2008 (Burla <i>et al.</i>, 2007)'
_computing_structure_refinement     'SHELXL97 (Sheldrick, 2008)'
_computing_molecular_graphics     'CrystalStructure (Rigaku, 2010)'
_computing_publication_material     'CrystalStructure (Rigaku, 2010)'
loop_
    _atom_site_type_symbol
    _atom_site_label
    _atom_site_fract_x
    _atom_site_fract_y
    _atom_site_fract_z
    _atom_site_U_iso_or_equiv
    _atom_site_adp_type
    _atom_site_calc_flag
    _atom_site_refinement_flags
    _atom_site_occupancy
    _atom_site_symmetry_multiplicity
    _atom_site_disorder_assembly
    _atom_site_disorder_group
    Cl Cl1 0.17920(11) 0.14364(6) 0.056454(19) 0.01599(13) Uani d . 1.0 2 . .
    O O1 0.4150(4) 0.24855(18) 0.33907(6) 0.0147(3) Uani d . 1.0 2 . .
    O O2 -0.0788(4) -0.30118(19) 0.30226(6) 0.0175(3) Uani d . 1.0 2 . .
    O O3 0.2039(4) -0.2523(3) 0.49681(6) 0.0257(3) Uani d . 1.0 2 . .
    C C1 0.3352(5) 0.0873(3) 0.38908(8) 0.0149(4) Uani d . 1.0 2 . .
    C C2 0.1817(5) -0.1014(3) 0.38028(8) 0.0143(4) Uani d . 1.0 2 . .
    C C3 0.0832(5) -0.1417(3) 0.31299(8) 0.0125(3) Uani d . 1.0 2 . .
    C C4 0.1395(4) 0.0114(3) 0.19037(8) 0.0124(3) Uani d . 1.0 2 . .
    C C5 0.2401(4) 0.1770(3) 0.14057(8) 0.0125(3) Uani d . 1.0 2 . .
    C C6 0.3901(4) 0.3707(3) 0.15567(8) 0.0123(3) Uani d . 1.0 2 . .
    C C7 0.4419(4) 0.3892(3) 0.22300(8) 0.0131(3) Uani d . 1.0 2 . .
    C C8 0.1912(4) 0.0316(3) 0.25829(8) 0.0117(3) Uani d . 1.0 2 . .
    C C9 0.3461(4) 0.2198(3) 0.27341(8) 0.0122(3) Uani d . 1.0 2 . .
    C C10 0.4919(5) 0.5510(3) 0.10037(9) 0.0158(4) Uani d . 1.0 2 . .
    C C11 0.1133(5) -0.2676(3) 0.43982(9) 0.0185(4) Uani d . 1.0 2 . .
    H H1 0.3904 0.1068 0.4340 0.0179 Uiso calc R 1.0 2 . .
    H H2 0.0357 -0.1156 0.1786 0.0149 Uiso calc R 1.0 2 . .
    H H3 0.5426 0.5171 0.2349 0.0157 Uiso calc R 1.0 2 . .
    H H4A 0.6025 0.6673 0.1203 0.0190 Uiso calc R 1.0 2 . .
    H H5B 0.2824 0.6139 0.0758 0.0190 Uiso calc R 1.0 2 . .
    H H6C 0.6571 0.4893 0.0690 0.0190 Uiso calc R 1.0 2 . .
    H H7 -0.0088 -0.3940 0.4331 0.0222 Uiso calc R 1.0 2 . .
loop_
    _atom_site_aniso_label
    _atom_site_aniso_U_11
    _atom_site_aniso_U_22
    _atom_site_aniso_U_33
    _atom_site_aniso_U_12
    _atom_site_aniso_U_13
    _atom_site_aniso_U_23
    Cl1 0.0226(3) 0.0153(2) 0.0106(2) -0.00165(14) -0.00239(13) -0.00318(13)
    O1 0.0210(6) 0.0146(6) 0.0093(6) -0.0054(5) -0.0015(5) -0.0026(4)
    O2 0.0222(7) 0.0151(6) 0.0160(6) -0.0074(5) -0.0018(5) -0.0024(5)
    O3 0.0382(8) 0.0262(7) 0.0129(7) -0.0108(6) -0.0028(6) 0.0009(5)
    C1 0.0178(8) 0.0169(8) 0.0102(8) -0.0016(6)  0.0000(6) -0.0019(6)
    C2 0.0161(8) 0.0148(8) 0.0121(8) -0.0014(6) 0.0000(6) -0.0018(6)
    C3 0.0119(7) 0.0129(7) 0.0130(8)  0.0000(6) -0.0002(6) -0.0030(6)
    C4 0.0123(8) 0.0113(7) 0.0142(8) -0.0005(6) -0.0012(6) -0.0039(6)
    C5 0.0125(8) 0.0140(7) 0.0116(7) 0.0012(6) -0.0012(6) -0.0037(6)
    C6 0.0101(7) 0.0113(7) 0.0151(8) 0.0011(6)  0.0000(6) -0.0015(6)
    C7 0.0128(8) 0.0108(7) 0.0160(8) -0.0011(6) -0.0004(6) -0.0032(6)
    C8 0.0119(8) 0.0110(7) 0.0125(8)  0.0000(6) -0.0016(6) -0.0026(6)
    C9 0.0124(8) 0.0136(7) 0.0114(8) 0.0001(6) -0.0017(6) -0.0044(6)
    C10 0.0198(8) 0.0120(7) 0.0152(8) -0.0021(6) 0.0010(6) 0.0001(6)
    C11 0.0237(9) 0.0177(8) 0.0143(8) -0.0054(7) -0.0004(7) -0.0015(6)
_geom_special_details     .
loop_
    _geom_bond_atom_site_label_1
    _geom_bond_atom_site_label_2
    _geom_bond_site_symmetry_1
    _geom_bond_site_symmetry_2
    _geom_bond_distance
    _geom_bond_publ_flag
    Cl1 C5 . . 1.7418(19) no
    O1 C1 . . 1.341(3) no
    O1 C9 . . 1.379(3) no
    O2 C3 . . 1.228(3) no
    O3 C11 . . 1.214(3) no
    C1 C2 . . 1.355(3) no
    C2 C3 . . 1.460(3) no
    C2 C11 . . 1.478(3) no
    C3 C8 . . 1.477(3) no
    C4 C5 . . 1.378(3) no
    C4 C8 . . 1.398(3) no
    C5 C6 . . 1.414(3) no
    C6 C7 . . 1.384(3) no
    C6 C10 . . 1.505(3) no
    C7 C9 . . 1.395(3) no
    C8 C9 . . 1.394(3) no
    C1 H1 . . 0.950 no
    C4 H2 . . 0.950 no
    C7 H3 . . 0.950 no
    C10 H4A . . 0.980 no
    C10 H5B . . 0.980 no
    C10 H6C . . 0.980 no
    C11 H7 . . 0.950 no
loop_
    _geom_contact_atom_site_label_1
    _geom_contact_atom_site_label_2
    _geom_contact_distance
    _geom_contact_site_symmetry_1
    _geom_contact_site_symmetry_2
    _geom_contact_publ_flag
    Cl1 C10 3.061(5) . . no
    O1 C3 2.874(5) . . no
    O2 C1 3.580(5) . . no
    O2 C4 2.865(4) . . no
    O2 C11 2.895(3) . . no
    O3 C1 2.825(4) . . no
    C1 C7 3.584(4) . . no
    C1 C8 2.751(3) . . no
    C2 C9 2.772(4) . . no
    C4 C7 2.797(5) . . no
    C5 C9 2.742(3) . . no
    C6 C8 2.821(4) . . no
    Cl1 Cl1 3.397(3) . 2_555 no
    O1 O2 3.259(5) . 1_565 no
    O1 O2 3.432(5) . 1_665 no
    O1 C2 3.578(6) . 1_655 no
    O1 C3 3.487(6) . 1_655 no
    O2 O1 3.432(5) . 1_445 no
    O2 O1 3.259(5) . 1_545 no
    O2 C2 3.452(5) . 1_455 no
    O2 C3 3.313(6) . 1_455 no
    O2 C7 3.282(4) . 1_445 no
    O2 C7 3.222(5) . 1_545 no
    O2 C8 3.422(6) . 1_455 no
    O2 C9 3.389(5) . 1_545 no
    O3 O3 3.462(5) . 2_546 no
    O3 O3 3.400(5) . 2_556 no
    O3 C1 3.271(4) . 2_556 no
    O3 C1 3.212(4) . 2_656 no
    O3 C11 3.306(5) . 2_546 no
    C1 O3 3.271(4) . 2_556 no
    C1 O3 3.212(4) . 2_656 no
    C1 C2 3.390(6) . 1_655 no
    C1 C3 3.530(5) . 1_655 no
    C2 O1 3.578(6) . 1_455 no
    C2 O2 3.452(5) . 1_655 no
    C2 C1 3.390(6) . 1_455 no
    C3 O1 3.487(6) . 1_455 no
    C3 O2 3.313(6) . 1_655 no
    C3 C1 3.530(5) . 1_455 no
    C3 C9 3.522(6) . 1_455 no
    C4 C6 3.537(6) . 1_455 no
    C4 C7 3.548(6) . 1_455 no
    C5 C6 3.424(6) . 1_455 no
    C5 C10 3.599(6) . 1_455 no
    C6 C4 3.537(6) . 1_655 no
    C6 C5 3.424(6) . 1_655 no
    C7 O2 3.222(5) . 1_565 no
    C7 O2 3.282(4) . 1_665 no
    C7 C4 3.548(6) . 1_655 no
    C7 C8 3.533(6) . 1_655 no
    C8 O2 3.422(6) . 1_655 no
    C8 C7 3.533(6) . 1_455 no
    C8 C9 3.396(6) . 1_455 no
    C9 O2 3.389(5) . 1_565 no
    C9 C3 3.522(6) . 1_655 no
    C9 C8 3.396(6) . 1_655 no
    C10 C5 3.599(6) . 1_655 no
    C11 O3 3.306(5) . 2_546 no
    C11 C11 3.581(5) . 2_546 no
    Cl1 H2 2.7736 . . no
    Cl1 H5B 3.0008 . . no
    Cl1 H6C 2.9039 . . no
    O1 H3 2.5156 . . no
    O2 H2 2.6042 . . no
    O2 H7 2.6084 . . no
    O3 H1 2.4980 . . no
    C1 H7 3.2820 . . no
    C3 H1 3.2957 . . no
    C3 H2 2.6739 . . no
    C3 H7 2.6867 . . no
    C5 H3 3.2635 . . no
    C5 H4A 3.3351 . . no
    C5 H5B 2.8070 . . no
    C5 H6C 2.7698 . . no
    C6 H2 3.2984 . . no
    C7 H4A 2.5561 . . no
    C7 H5B 3.1190 . . no
    C7 H6C 3.1491 . . no
    C8 H3 3.2892 . . no
    C9 H1 3.1874 . . no
    C9 H2 3.2616 . . no
    C10 H3 2.6736 . . no
    C11 H1 2.5574 . . no
    H1 H7 3.4925 . . no
    H3 H4A 2.3514 . . no
    H3 H5B 3.3096 . . no
    H3 H6C 3.3584 . . no
    Cl1 H4A 3.3558 . 1_545 no
    Cl1 H5B 3.2097 . 1_545 no
    Cl1 H5B 3.3310 . 2_565 no
    Cl1 H5B 3.5195 . 2_665 no
    Cl1 H6C 2.8645 . 1_455 no
    Cl1 H6C 3.1901 . 2_665 no
    O1 H7 3.4049 . 1_565 no
    O2 H3 2.4107 . 1_445 no
    O2 H3 2.9512 . 1_545 no
    O3 H1 2.8065 . 2_556 no
    O3 H1 2.3848 . 2_656 no
    O3 H7 3.3646 . 1_655 no
    O3 H7 2.5400 . 2_546 no
    C1 H7 3.5865 . 1_565 no
    C2 H1 3.4323 . 1_455 no
    C2 H7 3.5942 . 1_655 no
    C3 H3 3.5438 . 1_445 no
    C3 H3 3.2093 . 1_545 no
    C4 H2 3.4855 . 1_655 no
    C4 H3 3.3323 . 1_545 no
    C4 H4A 3.4637 . 1_445 no
    C4 H4A 3.1405 . 1_545 no
    C4 H5B 3.5800 . 1_545 no
    C5 H2 3.4899 . 1_655 no
    C5 H4A 3.4169 . 1_545 no
    C5 H6C 3.0939 . 1_455 no
    C6 H2 3.4420 . 1_565 no
    C6 H4A 3.4668 . 1_455 no
    C6 H6C 3.3186 . 1_455 no
    C7 H2 3.3414 . 1_565 no
    C7 H3 3.4983 . 1_455 no
    C8 H3 3.4446 . 1_545 no
    C9 H3 3.5296 . 1_455 no
    C10 H2 3.1715 . 1_565 no
    C10 H2 3.5202 . 1_665 no
    C10 H4A 3.4653 . 1_455 no
    C10 H5B 3.0874 . 1_655 no
    C10 H6C 3.3170 . 1_455 no
    C10 H6C 3.4850 . 2_665 no
    C11 H1 3.4892 . 1_455 no
    C11 H1 3.3664 . 2_556 no
    C11 H1 3.4654 . 2_656 no
    C11 H7 3.4101 . 1_655 no
    C11 H7 3.0703 . 2_546 no
    H1 O3 2.8065 . 2_556 no
    H1 O3 2.3848 . 2_656 no
    H1 C2 3.4323 . 1_655 no
    H1 C11 3.4892 . 1_655 no
    H1 C11 3.3664 . 2_556 no
    H1 C11 3.4654 . 2_656 no
    H1 H1 2.8906 . 2_656 no
    H1 H7 3.3381 . 1_565 no
    H2 C4 3.4855 . 1_455 no
    H2 C5 3.4899 . 1_455 no
    H2 C6 3.4420 . 1_545 no
    H2 C7 3.3414 . 1_545 no
    H2 C10 3.5202 . 1_445 no
    H2 C10 3.1715 . 1_545 no
    H2 H3 3.0807 . 1_445 no
    H2 H3 2.9969 . 1_545 no
    H2 H4A 2.5702 . 1_445 no
    H2 H4A 2.8020 . 1_545 no
    H2 H5B 2.9247 . 1_545 no
    H3 O2 2.9512 . 1_565 no
    H3 O2 2.4107 . 1_665 no
    H3 C3 3.2093 . 1_565 no
    H3 C3 3.5438 . 1_665 no
    H3 C4 3.3323 . 1_565 no
    H3 C7 3.4983 . 1_655 no
    H3 C8 3.4446 . 1_565 no
    H3 C9 3.5296 . 1_655 no
    H3 H2 2.9969 . 1_565 no
    H3 H2 3.0807 . 1_665 no
    H4A Cl1 3.3558 . 1_565 no
    H4A C4 3.1405 . 1_565 no
    H4A C4 3.4637 . 1_665 no
    H4A C5 3.4169 . 1_565 no
    H4A C6 3.4668 . 1_655 no
    H4A C10 3.4653 . 1_655 no
    H4A H2 2.8020 . 1_565 no
    H4A H2 2.5702 . 1_665 no
    H4A H5B 2.7486 . 1_655 no
    H5B Cl1 3.2097 . 1_565 no
    H5B Cl1 3.3310 . 2_565 no
    H5B Cl1 3.5195 . 2_665 no
    H5B C4 3.5800 . 1_565 no
    H5B C10 3.0874 . 1_455 no
    H5B H2 2.9247 . 1_565 no
    H5B H4A 2.7486 . 1_455 no
    H5B H6C 2.5591 . 1_455 no
    H5B H6C 3.0471 . 2_665 no
    H6C Cl1 2.8645 . 1_655 no
    H6C Cl1 3.1901 . 2_665 no
    H6C C5 3.0939 . 1_655 no
    H6C C6 3.3186 . 1_655 no
    H6C C10 3.3170 . 1_655 no
    H6C C10 3.4850 . 2_665 no
    H6C H5B 2.5591 . 1_655 no
    H6C H5B 3.0471 . 2_665 no
    H6C H6C 3.0105 . 2_665 no
    H7 O1 3.4049 . 1_545 no
    H7 O3 3.3646 . 1_455 no
    H7 O3 2.5400 . 2_546 no
    H7 C1 3.5865 . 1_545 no
    H7 C2 3.5942 . 1_455 no
    H7 C11 3.4101 . 1_455 no
    H7 C11 3.0703 . 2_546 no
    H7 H1 3.3381 . 1_545 no
    H7 H7 2.7996 . 2_546 no
loop_
    _geom_angle_atom_site_label_1
    _geom_angle_atom_site_label_2
    _geom_angle_atom_site_label_3
    _geom_angle_site_symmetry_1
    _geom_angle_site_symmetry_2
    _geom_angle_site_symmetry_3
    _geom_angle
    _geom_angle_publ_flag
    C1 O1 C9 . . . 118.32(15) no
    O1 C1 C2 . . . 124.81(17) no
    C1 C2 C3 . . . 120.85(15) no
    C1 C2 C11 . . . 119.27(17) no
    C3 C2 C11 . . . 119.87(17) no
    O2 C3 C2 . . . 123.93(15) no
    O2 C3 C8 . . . 122.62(17) no
    C2 C3 C8 . . . 113.45(16) no
    C5 C4 C8 . . . 119.56(17) no
    Cl1 C5 C4 . . . 118.24(15) no
    Cl1 C5 C6 . . . 119.54(13) no
    C4 C5 C6 . . . 122.22(17) no
    C5 C6 C7 . . . 117.93(15) no
    C5 C6 C10 . . . 121.19(17) no
    C7 C6 C10 . . . 120.87(16) no
    C6 C7 C9 . . . 119.89(17) no
    C3 C8 C4 . . . 121.00(16) no
    C3 C8 C9 . . . 120.54(16) no
    C4 C8 C9 . . . 118.46(15) no
    O1 C9 C7 . . . 116.26(16) no
    O1 C9 C8 . . . 121.84(15) no
    C7 C9 C8 . . . 121.90(17) no
    O3 C11 C2 . . . 123.93(18) no
    O1 C1 H1 . . . 117.595 no
    C2 C1 H1 . . . 117.592 no
    C5 C4 H2 . . . 120.213 no
    C8 C4 H2 . . . 120.226 no
    C6 C7 H3 . . . 120.052 no
    C9 C7 H3 . . . 120.055 no
    C6 C10 H4A . . . 109.463 no
    C6 C10 H5B . . . 109.471 no
    C6 C10 H6C . . . 109.471 no
    H4A C10 H5B . . . 109.473 no
    H4A C10 H6C . . . 109.475 no
    H5B C10 H6C . . . 109.474 no
    O3 C11 H7 . . . 118.044 no
    C2 C11 H7 . . . 118.029 no
loop_
    _geom_torsion_atom_site_label_1
    _geom_torsion_atom_site_label_2
    _geom_torsion_atom_site_label_3
    _geom_torsion_atom_site_label_4
    _geom_torsion_site_symmetry_1
    _geom_torsion_site_symmetry_2
    _geom_torsion_site_symmetry_3
    _geom_torsion_site_symmetry_4
    _geom_torsion
    _geom_torsion_publ_flag
    C1 O1 C9 C7 . . . . -178.36(12) no
    C1 O1 C9 C8 . . . . 1.3(2) no
    C9 O1 C1 C2 . . . . -1.9(3) no
    C9 O1 C1 H1 . . . . 178.1 no
    O1 C1 C2 C3 . . . . -1.1(3) no
    O1 C1 C2 C11 . . . . 179.01(13) no
    H1 C1 C2 C3 . . . . 178.9 no
    H1 C1 C2 C11 . . . . -1.0 no
    C1 C2 C3 O2 . . . . -174.55(15) no
    C1 C2 C3 C8 . . . . 4.3(2) no
    C1 C2 C11 O3 . . . . -4.2(3) no
    C1 C2 C11 H7 . . . . 175.8 no
    C3 C2 C11 O3 . . . . 175.88(15) no
    C3 C2 C11 H7 . . . . -4.1 no
    C11 C2 C3 O2 . . . . 5.3(3) no
    C11 C2 C3 C8 . . . . -175.85(13) no
    O2 C3 C8 C4 . . . . -5.7(3) no
    O2 C3 C8 C9 . . . . 174.08(14) no
    C2 C3 C8 C4 . . . . 175.51(13) no
    C2 C3 C8 C9 . . . . -4.8(2) no
    C5 C4 C8 C3 . . . . 179.37(13) no
    C5 C4 C8 C9 . . . . -0.4(3) no
    C8 C4 C5 Cl1 . . . . 178.80(12) no
    C8 C4 C5 C6 . . . . -1.1(3) no
    H2 C4 C5 Cl1 . . . . -1.2 no
    H2 C4 C5 C6 . . . . 178.9 no
    H2 C4 C8 C3 . . . . -0.6 no
    H2 C4 C8 C9 . . . . 179.6 no
    Cl1 C5 C6 C7 . . . . -178.56(10) no
    Cl1 C5 C6 C10 . . . . 1.2(2) no
    C4 C5 C6 C7 . . . . 1.3(3) no
    C4 C5 C6 C10 . . . . -178.89(13) no
    C5 C6 C7 C9 . . . . -0.1(3) no
    C5 C6 C7 H3 . . . . 179.9 no
    C5 C6 C10 H4A . . . . -176.9 no
    C5 C6 C10 H5B . . . . 63.1 no
    C5 C6 C10 H6C . . . . -56.9 no
    C7 C6 C10 H4A . . . . 2.8 no
    C7 C6 C10 H5B . . . . -117.1 no
    C7 C6 C10 H6C . . . . 122.8 no
    C10 C6 C7 C9 . . . . -179.90(13) no
    C10 C6 C7 H3 . . . . 0.1 no
    C6 C7 C9 O1 . . . . 178.34(13) no
    C6 C7 C9 C8 . . . . -1.3(3) no
    H3 C7 C9 O1 . . . . -1.7 no
    H3 C7 C9 C8 . . . . 178.7 no
    C3 C8 C9 O1 . . . . 2.2(3) no
    C3 C8 C9 C7 . . . . -178.17(13) no
    C4 C8 C9 O1 . . . . -178.08(13) no
    C4 C8 C9 C7 . . . . 1.6(3) no
_iucr_refine_instructions_details
;
TITL 6-Chloro-7-methyl-4-oxo-4H-chromene-3-carbaldehyde
CELL  0.71069 3.82440 6.11100 19.96210 81.828 88.817 87.039
ZERR  2 0.00560 0.00820 0.00960 0.064 0.068 0.115
LATT 1
SFAC C H CL O
UNIT 22 14 2 6
SHEL 99999.000000 0.000000
OMIT      0   0  20
L.S. 20
FMAP 2
PLAN -25
WPDB -2
HTAB
BOND $H
CONF
LIST 4
TEMP -173.0
ACTA
SIZE 0.450 0.200 0.100
WGHT    0.047900    0.226500
FVAR       1.42149
CL1   3    0.179199    0.143636    0.056454    11.00000    0.02261    0.01530 =
         0.01061   -0.00318   -0.00239   -0.00165
O1    4    0.414955    0.248553    0.339066    11.00000    0.02097    0.01462 =
         0.00929   -0.00259   -0.00154   -0.00543
O2    4   -0.078747   -0.301177    0.302259    11.00000    0.02225    0.01513 =
         0.01597   -0.00242   -0.00178   -0.00737
O3    4    0.203866   -0.252283    0.496809    11.00000    0.03817    0.02616 =
         0.01290    0.00092   -0.00282   -0.01081
C1    1    0.335234    0.087298    0.389082    11.00000    0.01780    0.01685 =
         0.01017   -0.00185   -0.00004   -0.00162
AFIX  43
H1    2    0.390439    0.106791    0.433972    11.00000   -1.20000
AFIX   0
C2    1    0.181717   -0.101386    0.380277    11.00000    0.01607    0.01481 =
         0.01207   -0.00181    0.00002   -0.00142
C3    1    0.083216   -0.141660    0.312990    11.00000    0.01192    0.01293 =
         0.01304   -0.00301   -0.00018   -0.00003
C4    1    0.139529    0.011442    0.190368    11.00000    0.01233    0.01134 =
         0.01420   -0.00390   -0.00121   -0.00049
AFIX  43
H2    2    0.035738   -0.115569    0.178614    11.00000   -1.20000
AFIX   0
C5    1    0.240140    0.177034    0.140568    11.00000    0.01247    0.01395 =
         0.01161   -0.00372   -0.00124    0.00124
C6    1    0.390138    0.370662    0.155672    11.00000    0.01011    0.01128 =
         0.01509   -0.00146   -0.00004    0.00112
C7    1    0.441933    0.389218    0.222997    11.00000    0.01283    0.01080 =
         0.01605   -0.00323   -0.00037   -0.00111
AFIX  43
H3    2    0.542591    0.517094    0.234868    11.00000   -1.20000
AFIX   0
C8    1    0.191190    0.031581    0.258289    11.00000    0.01186    0.01096 =
         0.01252   -0.00258   -0.00164   -0.00002
C9    1    0.346100    0.219841    0.273411    11.00000    0.01241    0.01363 =
         0.01137   -0.00436   -0.00173    0.00009
C10   1    0.491918    0.551040    0.100375    11.00000    0.01979    0.01203 =
         0.01517    0.00012    0.00095   -0.00213
AFIX 137
H4A   2    0.602511    0.667329    0.120297    11.00000   -1.20000
H5B   2    0.282407    0.613931    0.075843    11.00000   -1.20000
H6C   2    0.657101    0.489297    0.068982    11.00000   -1.20000
AFIX   0
C11   1    0.113323   -0.267593    0.439815    11.00000    0.02372    0.01768 =
         0.01425   -0.00150   -0.00041   -0.00544
AFIX  43
H7    2   -0.008836   -0.393995    0.433071    11.00000   -1.20000
HKLF 4
REM  6-Chloro-7-methyl-4-oxo-4H-chromene-3-carbaldehyde
REM R1 =  0.0339 for   1784 Fo > 4sig(Fo)  and  0.0521 for all   2092 data
REM    137 parameters refined using      0 restraints
END
WGHT      0.0478      0.2272
REM Highest difference peak  0.431,  deepest hole -0.439,  1-sigma level  0.091
Q1    1   0.1155 -0.1227  0.3486  11.00000  0.05    0.43
Q2    1   0.3158  0.2788  0.1481  11.00000  0.05    0.37
Q3    1   0.3889  0.2976  0.2468  11.00000  0.05    0.36
Q4    1   0.1535 -0.0559  0.2890  11.00000  0.05    0.36
Q5    1   0.4277  0.4612  0.1285  11.00000  0.05    0.35
Q6    1   0.2477  0.1421  0.2710  11.00000  0.05    0.32
Q7    1   0.4203 -0.2374  0.4606  11.00000  0.05    0.29
Q8    1   0.2467  0.0860  0.1637  11.00000  0.05    0.28
Q9    1  -0.1878  0.1631  0.1014  11.00000  0.05    0.27
Q10   1   0.1707  0.1956  0.4404  11.00000  0.05    0.27
Q11   1   0.2755 -0.0099  0.3715  11.00000  0.05    0.27
Q12   1   0.0104 -0.0566  0.0183  11.00000  0.05    0.26
Q13   1   0.1463 -0.1716  0.4093  11.00000  0.05    0.25
Q14   1   0.3966  0.2327 -0.0083  11.00000  0.05    0.25
Q15   1   0.3898  0.1770  0.4276  11.00000  0.05    0.25
Q16   1  -0.1723  0.1126  0.0102  11.00000  0.05    0.25
Q17   1   0.4700  0.1827 -0.0072  11.00000  0.05    0.25
Q18   1   0.3357  0.0018  0.2470  11.00000  0.05    0.24
Q19   1   0.4851 -0.1038  0.0029  11.00000  0.05    0.24
Q20   1   0.5182 -0.2188  0.2124  11.00000  0.05    0.24
Q21   1   0.2275  0.2797  0.0306  11.00000  0.05    0.24
Q22   1   0.6007  0.7204  0.2175  11.00000  0.05    0.23
Q23   1  -0.0618 -0.3318  0.5593  11.00000  0.05    0.23
Q24   1  -0.1055  0.3965 -0.0086  11.00000  0.05    0.23
Q25   1   0.0012  0.0571  0.2197  11.00000  0.05    0.23
;
