# Supplementary material for: 6-Chloro-7-methyl-4-oxo-4H-chromene-3-carbaldehyde
Source: Acta Crystallogr Sect E Struct Rep Online. 2014 Jun 21;70(Pt 7):o804. doi: 10.1107/S1600536814014226 (PMC4120566; doi:10.1107/S1600536814014226)
Supplement: Supplementary file 2 [file e-70-0o804-Isup2.hkl]

# 
# h,k,l, Fc-squared, Fo-squared, sigma(Fo-squared) and status flag 
# 
data_I
_shelx_title ' 6-Chloro-7-methyl-4-oxo-4H-chromene-3-carbaldehyde' 
_shelx_refln_list_code          4 
_shelx_F_calc_maximum      123.18 
_exptl_crystal_F_000       228.00 
_reflns_d_resolution_high  0.7694 
 
loop_ 
 _symmetry_equiv_pos_as_xyz 
 'x, y, z' 
 '-x, -y, -z' 
 
_cell_length_a     3.8244 
_cell_length_b     6.1110 
_cell_length_c    19.9621 
_cell_angle_alpha  81.828 
_cell_angle_beta   88.817 
_cell_angle_gamma  87.039 
 
_shelx_F_squared_multiplier     1.000 
 
loop_ 
 _refln_index_h 
 _refln_index_k 
 _refln_index_l 
 _refln_F_squared_calc 
 _refln_F_squared_meas 
 _refln_F_squared_sigma 
 _refln_observed_status 
   1   0   0       60.31       65.94      1.69 o 
   2   0   0      157.80      139.75     68.31 o 
   3   0   0      465.79      487.98      6.38 o 
   4   0   0       99.93      109.58      4.00 o 
  -4   1   0      130.08      128.28      4.49 o 
  -3   1   0       14.22       19.34      1.93 o 
  -2   1   0     1711.76     1890.73     14.18 o 
  -1   1   0     4197.38     4301.34     72.12 o 
   0   1   0     1271.56     1315.19     18.16 o 
   1   1   0        7.55        7.51      6.73 o 
   2   1   0      113.60      102.14     57.44 o 
   3   1   0      297.42      314.87      5.22 o 
   4   1   0        3.79        5.09      1.65 o 
  -4   2   0        5.60        7.33      2.29 o 
  -3   2   0      340.54      372.20      5.99 o 
  -2   2   0       92.17       85.80      1.98 o 
  -1   2   0      130.82      129.53      5.17 o 
   0   2   0      876.24      965.12     33.39 o 
   1   2   0      720.16      425.80    225.22 o 
   2   2   0       13.05        8.14      5.33 o 
   3   2   0      148.17      150.70      3.89 o 
   4   2   0       92.78       83.86      4.32 o 
  -4   3   0       92.14       89.89      4.77 o 
  -3   3   0        9.21        9.31      1.47 o 
  -2   3   0      254.08      238.76      4.45 o 
  -1   3   0      109.13      107.22      5.54 o 
   0   3   0      129.61      125.09      1.86 o 
   1   3   0      150.75      133.33     21.48 o 
   2   3   0       19.22       17.08      8.32 o 
   3   3   0      129.95      130.49      3.89 o 
   4   3   0        2.44        6.64      2.23 o 
  -4   4   0       28.22       30.44      2.26 o 
  -3   4   0       83.45       84.66      3.89 o 
  -2   4   0        9.88       12.64      1.45 o 
  -1   4   0       61.81       63.18      1.94 o 
   0   4   0       25.92       28.95      3.12 o 
   1   4   0        7.99        6.07      2.14 o 
   2   4   0       17.68       16.20      1.59 o 
   3   4   0       11.41       10.35      1.74 o 
   4   4   0       52.36       52.75      3.80 o 
  -3   5   0       22.01       21.90      1.93 o 
  -2   5   0       72.53       73.02      3.70 o 
  -1   5   0      377.51      374.37      6.09 o 
   0   5   0        2.03        2.24      1.03 o 
   1   5   0        2.82        1.30      1.79 o 
   2   5   0      105.38      110.92      4.01 o 
   3   5   0       30.07       34.64      2.99 o 
  -3   6   0        0.92        3.91      2.64 o 
  -2   6   0      124.03      120.75      4.52 o 
  -1   6   0      180.66      170.48      4.99 o 
   0   6   0        0.11        2.59      1.51 o 
   1   6   0       62.96       63.84      3.76 o 
   2   6   0        6.42        5.50      1.59 o 
   3   6   0       89.03       90.46      4.72 o 
  -2   7   0      123.56      105.47      4.96 o 
  -1   7   0      316.83      303.57      6.95 o 
   0   7   0      150.89      153.54      4.67 o 
   1   7   0       38.88       39.87      3.28 o 
   2   7   0      257.71      277.37      6.90 o 
  -2  -7   1        0.80       -1.28      2.52 o 
  -1  -7   1      135.05      140.81      4.98 o 
   0  -7   1       32.69       30.80      3.23 o 
   1  -7   1       41.90       42.24      3.24 o 
  -3  -6   1      193.58      202.80      6.30 o 
  -2  -6   1      134.42      143.42      4.78 o 
  -1  -6   1      109.72      123.36      4.37 o 
   0  -6   1     1139.84     1128.20      9.22 o 
   1  -6   1       35.67       32.65      3.11 o 
   2  -6   1      421.79      410.68      7.79 o 
  -3  -5   1      102.75      103.07      4.16 o 
  -2  -5   1        0.12       -0.41      2.26 o 
  -1  -5   1      368.27      366.18      5.88 o 
   0  -5   1      106.57      112.84      2.49 o 
   1  -5   1      219.26      207.91      4.81 o 
   2  -5   1        0.37       -1.60      2.34 o 
   3  -5   1        1.22       -2.44      2.44 o 
  -4  -4   1        8.73        9.63      1.93 o 
  -3  -4   1       25.79       19.12      1.89 o 
  -2  -4   1       94.68       98.85      3.44 o 
  -1  -4   1       18.44       14.72      2.00 o 
   0  -4   1      884.86      892.96      6.93 o 
   1  -4   1      132.66      124.54      3.49 o 
   2  -4   1       63.01       55.38      2.88 o 
   3  -4   1      111.05      111.63      4.23 o 
   4  -4   1        4.57        2.48      2.88 o 
  -4  -3   1       15.28       13.58      2.38 o 
  -3  -3   1       27.94       26.20      2.41 o 
  -2  -3   1        0.61       -2.53      2.60 o 
  -1  -3   1       52.95       48.59      8.71 o 
   0  -3   1      251.60      255.22      2.57 o 
   1  -3   1       34.39       33.66      1.49 o 
   2  -3   1      167.92      164.10      3.88 o 
   3  -3   1       92.44       94.59      3.58 o 
   4  -3   1       20.29       22.21      2.43 o 
  -4  -2   1       71.85       61.53      3.86 o 
  -3  -2   1        0.63       -1.69      1.79 o 
  -2  -2   1      107.89       80.22      9.25 o 
  -1  -2   1      167.14      146.12     27.46 o 
   0  -2   1     1210.40     1285.27     24.51 o 
   1  -2   1      633.69      637.25      8.09 o 
   2  -2   1        5.72        4.33      0.84 o 
   3  -2   1      101.88      101.42      3.44 o 
   4  -2   1       43.18       43.07      3.72 o 
  -4  -1   1       44.72       49.87      3.28 o 
  -3  -1   1        2.12        1.25      1.64 o 
  -2  -1   1      515.59      315.51    241.80 o 
  -1  -1   1      393.38      336.87     34.87 o 
   0  -1   1      344.56      371.33      2.92 o 
   1  -1   1       76.03       95.03      2.58 o 
   2  -1   1      176.41      204.75      5.66 o 
   3  -1   1       75.84       63.36      2.80 o 
   4  -1   1      111.41      109.49      4.22 o 
  -4   0   1       59.08       58.66      3.35 o 
  -3   0   1       26.69       21.61      1.49 o 
  -2   0   1       87.97       67.37     29.43 o 
  -1   0   1     2778.89     2686.57    150.58 o 
   1   0   1     5259.92     5202.92     94.84 o 
   2   0   1        0.09        5.71      4.21 o 
   3   0   1      282.46      287.85      5.01 o 
   4   0   1      209.40      208.16      5.49 o 
  -4   1   1       80.41       91.38      3.99 o 
  -3   1   1      273.11      268.26      4.91 o 
  -2   1   1     1860.84     2024.55     83.13 o 
  -1   1   1    15172.10    14873.51    286.91 o 
   0   1   1      870.12      850.45      8.49 o 
   1   1   1       38.58       40.93      7.99 o 
   2   1   1     1801.82      605.49    918.99 o 
   3   1   1        0.03        3.47      1.27 o 
   4   1   1      124.61      130.26      4.42 o 
  -4   2   1      183.50      187.41      5.65 o 
  -3   2   1       51.01       52.46      2.84 o 
  -2   2   1     2715.77     2810.05     37.41 o 
  -1   2   1      190.88      192.31      2.19 o 
   0   2   1      222.88      247.46      2.73 o 
   1   2   1      775.81      687.94    179.82 o 
   2   2   1      561.45      568.71     48.16 o 
   3   2   1       14.36       13.10      1.41 o 
   4   2   1       30.71       23.39      2.32 o 
  -4   3   1      124.70      114.98      5.02 o 
  -3   3   1      240.90      236.61      5.27 o 
  -2   3   1       15.89       19.86      1.88 o 
  -1   3   1      396.09      376.07      3.41 o 
   0   3   1      465.85      461.54      3.33 o 
   1   3   1       68.59       69.61     10.25 o 
   2   3   1      268.53      201.77    108.73 o 
   3   3   1       83.06       85.45      3.39 o 
   4   3   1       91.99       64.12      4.29 o 
  -4   4   1       12.29       12.54      2.09 o 
  -3   4   1       77.91       84.47      3.77 o 
  -2   4   1        0.34       -1.72      1.80 o 
  -1   4   1       98.21       95.51      3.60 o 
   0   4   1      221.47      213.43      2.76 o 
   1   4   1      151.73      140.95     25.79 o 
   2   4   1      146.12      152.92      4.06 o 
   3   4   1       93.79       86.02      3.89 o 
   4   4   1        0.39        2.84      2.63 o 
  -3   5   1        0.21        3.99      1.54 o 
  -2   5   1       19.24       20.60      1.87 o 
  -1   5   1       21.93       21.08      1.78 o 
   0   5   1       58.21       56.54      3.02 o 
   1   5   1        9.67       11.00      1.32 o 
   2   5   1        1.32        0.90      2.18 o 
   3   5   1       74.56       84.75      3.84 o 
   4   5   1       13.13        9.71      2.24 o 
  -3   6   1       31.58       31.65      2.59 o 
  -2   6   1      125.40      120.56      4.47 o 
  -1   6   1        1.72        3.95      1.74 o 
   0   6   1        1.31       -2.67      2.67 o 
   1   6   1      112.85      110.42      4.30 o 
   2   6   1      162.29      170.56      5.05 o 
   3   6   1        9.65       11.85      2.20 o 
  -2   7   1       60.31       58.18      3.83 o 
  -1   7   1       46.27       46.13      3.44 o 
   0   7   1      118.46      119.68      4.77 o 
   1   7   1       47.28       44.86      3.70 o 
   2   7   1        3.28        4.23      1.76 o 
  -2  -7   2        2.04       -0.14      2.70 o 
  -1  -7   2       12.07       13.69      2.02 o 
   0  -7   2       49.80       48.84      2.68 o 
   1  -7   2       60.80       49.08      3.88 o 
  -3  -6   2       15.97       22.76      2.46 o 
  -2  -6   2       64.04       57.15      3.47 o 
  -1  -6   2       62.39       65.95      3.63 o 
   0  -6   2       36.77       35.81      2.34 o 
   1  -6   2     1432.65     1402.38     13.05 o 
   2  -6   2        0.78        1.98      1.62 o 
  -3  -5   2       63.26       64.34      3.58 o 
  -2  -5   2      239.70      246.85      5.56 o 
  -1  -5   2     1311.99     1309.03     15.45 o 
   0  -5   2      976.74      953.24     48.22 o 
   1  -5   2      240.94      230.49      5.10 o 
   2  -5   2       19.87       19.86      1.87 o 
   3  -5   2       55.79       55.49      3.67 o 
  -4  -4   2       54.55       44.74      3.74 o 
  -3  -4   2        1.76        3.30      2.30 o 
  -2  -4   2     1151.74     1187.00     14.44 o 
  -1  -4   2       18.28       16.16      1.69 o 
   0  -4   2       84.12       78.03      1.88 o 
   1  -4   2        6.32       10.40      1.34 o 
   2  -4   2        0.93        1.32      2.00 o 
   3  -4   2       14.69       16.37      1.82 o 
   4  -4   2        5.64        8.74      1.83 o 
  -4  -3   2        5.24        6.09      2.38 o 
  -3  -3   2      300.85      237.15      5.09 o 
  -2  -3   2       78.16       52.89     31.67 o 
  -1  -3   2      996.36      864.60     53.91 o 
   0  -3   2      210.18      213.57      4.64 o 
   1  -3   2      109.44      100.12      1.96 o 
   2  -3   2      188.73      184.58      4.00 o 
   3  -3   2        0.19        0.70      1.88 o 
   4  -3   2       23.28       24.87      2.25 o 
  -4  -2   2       53.87       42.05      3.90 o 
  -3  -2   2        3.44        7.51      1.27 o 
  -2  -2   2      174.49      145.54     16.33 o 
  -1  -2   2      434.07      366.06     78.78 o 
   0  -2   2       21.09       21.21      2.17 o 
   1  -2   2      399.05      413.58      8.59 o 
   2  -2   2      193.83      196.60      2.73 o 
   3  -2   2       17.46       17.56      1.49 o 
   4  -2   2        0.10        0.92      2.09 o 
  -4  -1   2        8.54        7.23      1.74 o 
  -3  -1   2      111.55      122.66      3.47 o 
  -2  -1   2       21.24       15.53      8.62 o 
  -1  -1   2     1603.44     1575.14     42.93 o 
   0  -1   2     1159.61     1187.37     10.11 o 
   1  -1   2       66.83       62.88      3.97 o 
   2  -1   2      128.54      121.95      2.92 o 
   3  -1   2      161.19      161.34      3.91 o 
   4  -1   2        0.01        0.82      2.28 o 
  -4   0   2        6.79       10.21      1.71 o 
  -3   0   2      247.06      251.09      4.69 o 
  -2   0   2       16.99       16.97      7.15 o 
  -1   0   2      360.48      344.68      3.83 o 
   1   0   2       28.34       24.76      1.92 o 
   2   0   2     1080.81      957.38     35.63 o 
   3   0   2       32.76       32.98      2.33 o 
   4   0   2      121.21      132.92      4.42 o 
  -4   1   2       21.55       21.65      2.00 o 
  -3   1   2        8.74       11.19      1.27 o 
  -2   1   2      865.47      891.92     40.38 o 
  -1   1   2     3886.34     4038.19     15.46 o 
   0   1   2     1186.87     1207.40     39.22 o 
   1   1   2      487.81      434.94     20.09 o 
   2   1   2       65.74       52.02     29.34 o 
   3   1   2      521.24      585.22      6.99 o 
   4   1   2       53.13       62.24      3.44 o 
  -4   2   2      111.87      109.60      4.67 o 
  -3   2   2     1803.86     1852.37     18.32 o 
  -2   2   2      710.38      726.72     11.90 o 
  -1   2   2       79.39      102.90      1.91 o 
   0   2   2      750.90      821.94     29.64 o 
   1   2   2     2289.42     2153.71    199.88 o 
   2   2   2      381.47      296.30    172.74 o 
   3   2   2      236.12      237.29      4.79 o 
   4   2   2        4.87        1.51      2.92 o 
  -4   3   2      182.56      178.47      5.81 o 
  -3   3   2      739.42      731.09      8.78 o 
  -2   3   2       92.66       97.63      3.05 o 
  -1   3   2       55.34       63.49      5.93 o 
   0   3   2     1070.96     1232.66     48.95 o 
   1   3   2      326.96      311.39     41.63 o 
   2   3   2       14.96       10.09      2.05 o 
   3   3   2       25.89       23.94      2.36 o 
   4   3   2        6.70        4.31      3.24 o 
  -4   4   2      146.13      139.12      5.19 o 
  -3   4   2       13.54       11.88      1.88 o 
  -2   4   2       74.76       67.47      3.06 o 
  -1   4   2      363.18      362.12      6.35 o 
   0   4   2       51.02       54.97      1.61 o 
   1   4   2      207.71      183.57     25.59 o 
   2   4   2       55.65       52.11      2.85 o 
   3   4   2      109.79      111.42      4.17 o 
   4   4   2       35.48       36.60      3.39 o 
  -3   5   2        1.80       -1.56      2.37 o 
  -2   5   2      103.68      100.96      3.96 o 
  -1   5   2       99.07       91.44      3.42 o 
   0   5   2      142.65      147.44      2.76 o 
   1   5   2      111.08      127.88      3.62 o 
   2   5   2      298.06      295.97      5.81 o 
   3   5   2        2.76        1.15      1.64 o 
   4   5   2        3.96        7.90      1.99 o 
  -3   6   2       15.43       14.04      2.16 o 
  -2   6   2        8.59        9.14      1.70 o 
  -1   6   2       64.78       59.50      3.50 o 
   0   6   2       13.59       13.57      1.40 o 
   1   6   2        4.44        2.94      2.38 o 
   2   6   2       41.35       45.46      3.22 o 
   3   6   2       17.15       16.60      2.28 o 
  -2   7   2        3.03        1.36      2.58 o 
  -1   7   2       17.69       19.97      2.08 o 
   0   7   2       28.09       28.36      3.19 o 
   1   7   2      123.08      121.59      4.65 o 
   2   7   2        8.42        5.12      1.83 o 
  -2  -7   3       24.44       23.46      2.16 o 
  -1  -7   3      242.52      260.53      6.64 o 
   0  -7   3       40.07       45.84      2.56 o 
   1  -7   3       22.39       19.37      2.18 o 
  -3  -6   3        0.01       -2.03      3.21 o 
  -2  -6   3       54.17       54.55      3.38 o 
  -1  -6   3       83.19       85.32      3.98 o 
   0  -6   3      140.26      134.71      4.17 o 
   1  -6   3       31.34       32.55      2.33 o 
   2  -6   3       16.22       18.16      1.77 o 
  -3  -5   3       24.87       25.38      1.99 o 
  -2  -5   3      101.07      106.72      3.91 o 
  -1  -5   3      784.53      794.09      8.68 o 
   0  -5   3     1210.38     1191.08     19.51 o 
   1  -5   3       57.89       62.48      3.27 o 
   2  -5   3        7.58        6.76      1.71 o 
   3  -5   3      461.80      432.67      8.15 o 
  -4  -4   3        4.85       -0.28      3.00 o 
  -3  -4   3      597.47      581.33      8.38 o 
  -2  -4   3      161.11      163.68      4.30 o 
  -1  -4   3     2143.42     2075.85     24.59 o 
   0  -4   3       84.48       85.32      3.06 o 
   1  -4   3       76.56       78.98      3.05 o 
   2  -4   3      619.60      572.33      7.53 o 
   3  -4   3      143.27      139.79      4.61 o 
   4  -4   3        2.74        1.65      1.88 o 
  -4  -3   3      120.86      115.19      5.06 o 
  -3  -3   3      696.79      591.46      7.77 o 
  -2  -3   3      228.41      219.42      4.31 o 
  -1  -3   3        7.10        8.46      2.58 o 
   0  -3   3      136.32      149.93      2.13 o 
   1  -3   3       18.65       17.82      1.50 o 
   2  -3   3       30.31       28.07      2.30 o 
   3  -3   3       16.38       17.93      1.74 o 
   4  -3   3       63.69       70.47      3.73 o 
  -4  -2   3      290.76      267.14      6.53 o 
  -3  -2   3      119.30      119.62      3.66 o 
  -2  -2   3      498.71      420.61     47.14 o 
  -1  -2   3      215.11      211.47     33.29 o 
   0  -2   3      334.32      346.96      2.95 o 
   1  -2   3      272.07      266.19      2.66 o 
   2  -2   3      108.09      117.47      2.24 o 
   3  -2   3       46.88       47.34      2.71 o 
   4  -2   3       23.33       21.47      2.47 o 
  -4  -1   3        7.78        6.60      1.79 o 
  -3  -1   3      147.02      142.34      3.84 o 
  -2  -1   3      246.28      196.66     49.44 o 
  -1  -1   3       23.87       22.34      1.62 o 
   0  -1   3      858.94      880.89      9.51 o 
   1  -1   3      134.38      135.01      2.49 o 
   2  -1   3        0.66        0.40      1.63 o 
   3  -1   3        1.08        0.98      1.62 o 
   4  -1   3        0.14       -3.00      3.00 o 
  -4   0   3       78.07       91.39      3.91 o 
  -3   0   3        0.77       -1.36      1.68 o 
  -2   0   3      492.95      437.42     67.30 o 
  -1   0   3     1409.81     1485.18     55.81 o 
   0   0   3       92.02     -308.60    308.60 o 
   1   0   3      314.74      285.77      6.22 o 
   2   0   3      154.42      149.87     15.55 o 
   3   0   3       16.64       21.94      1.98 o 
   4   0   3        0.03       -2.28      2.33 o 
  -4   1   3       75.63       74.87      4.08 o 
  -3   1   3        8.92        9.31      1.31 o 
  -2   1   3      116.05      102.77      2.00 o 
  -1   1   3       58.23       44.16      1.20 o 
   0   1   3      262.39      245.59      6.07 o 
   1   1   3     3174.13     3055.26     89.85 o 
   2   1   3        7.33       11.01      4.21 o 
   3   1   3        2.10        0.07      1.74 o 
   4   1   3       30.07       35.00      3.13 o 
  -4   2   3       10.45       10.08      2.31 o 
  -3   2   3       57.51       55.75      2.85 o 
  -2   2   3     1346.18     1552.75     31.97 o 
  -1   2   3        0.30        7.83      5.58 o 
   0   2   3     2091.29     2024.77     11.29 o 
   1   2   3      321.78      391.01      4.91 o 
   2   2   3      312.37      321.41     45.35 o 
   3   2   3       85.55       81.42      3.16 o 
   4   2   3       43.97       37.29      3.45 o 
  -4   3   3      757.16      702.14     10.34 o 
  -3   3   3       15.19       16.77      1.67 o 
  -2   3   3        0.14        1.51      1.72 o 
  -1   3   3     1346.64     1433.26     12.79 o 
   0   3   3      318.82      317.79      2.82 o 
   1   3   3      838.77      905.37     82.84 o 
   2   3   3      392.48      381.52     27.60 o 
   3   3   3        8.59        9.29      1.45 o 
   4   3   3        8.04        3.08      3.13 o 
  -4   4   3       93.89       87.58      4.59 o 
  -3   4   3       89.03       82.97      3.93 o 
  -2   4   3       25.28       25.63      2.31 o 
  -1   4   3      512.80      543.25      5.02 o 
   0   4   3       33.76       32.54      1.39 o 
   1   4   3       33.36       27.88      4.30 o 
   2   4   3       26.25       26.65      2.46 o 
   3   4   3       50.13       48.06      3.22 o 
   4   4   3      131.21      132.45      5.02 o 
  -3   5   3       31.90       28.44      2.21 o 
  -2   5   3      196.37      192.14      4.96 o 
  -1   5   3        5.23        6.12      1.46 o 
   0   5   3       48.12       49.65      1.81 o 
   1   5   3       61.47       60.92      2.76 o 
   2   5   3       19.97       19.30      1.85 o 
   3   5   3      103.27      109.10      4.07 o 
   4   5   3        3.37        0.17      3.23 o 
  -3   6   3       73.41       71.48      4.31 o 
  -2   6   3       19.93       18.75      1.92 o 
  -1   6   3       29.95       30.44      3.01 o 
   0   6   3      138.90      134.78      3.73 o 
   1   6   3      263.67      257.96      5.75 o 
   2   6   3       16.52       17.88      1.79 o 
   3   6   3        3.15        2.51      2.96 o 
  -2   7   3       23.54       25.55      2.14 o 
  -1   7   3       24.11       27.38      2.11 o 
   0   7   3       11.67       10.84      1.30 o 
   1   7   3        5.99        9.20      1.67 o 
   2   7   3       32.49       30.66      2.33 o 
  -2  -7   4        0.55        3.52      1.67 o 
  -1  -7   4       10.90        9.87      2.05 o 
   0  -7   4        4.52        6.74      1.46 o 
   1  -7   4       20.47       20.73      2.19 o 
  -3  -6   4       23.47       21.73      2.47 o 
  -2  -6   4      273.66      292.88      6.53 o 
  -1  -6   4        8.76        7.47      1.97 o 
   0  -6   4       14.06        9.53      3.29 o 
   1  -6   4       26.79       29.69      2.75 o 
   2  -6   4        0.12        0.27      2.21 o 
  -3  -5   4      120.40      125.00      4.55 o 
  -2  -5   4       50.46       49.18      3.31 o 
  -1  -5   4       42.85       46.96      2.66 o 
   0  -5   4       19.22       21.38      1.42 o 
   1  -5   4       39.44       42.39      3.00 o 
   2  -5   4       24.77       24.71      2.02 o 
   3  -5   4       47.19       44.21      3.73 o 
  -4  -4   4       35.89       35.31      2.55 o 
  -3  -4   4       32.15       29.09      2.23 o 
  -2  -4   4     1581.96     1601.44     17.06 o 
  -1  -4   4      205.49      219.58      4.29 o 
   0  -4   4        8.31        8.97      0.87 o 
   1  -4   4      143.28      150.66      3.88 o 
   2  -4   4      607.97      558.30      7.48 o 
   3  -4   4       18.19       15.11      1.72 o 
   4  -4   4        8.44       11.19      2.09 o 
  -4  -3   4      549.88      463.21      8.71 o 
  -3  -3   4      260.14      232.36      5.11 o 
  -2  -3   4     1172.52     1155.86     13.31 o 
  -1  -3   4      218.06      199.54     15.21 o 
   0  -3   4       12.36       17.26      1.18 o 
   1  -3   4     2391.88     2401.24     25.90 o 
   2  -3   4      212.26      211.03      4.43 o 
   3  -3   4        6.82        7.91      1.66 o 
   4  -3   4       35.37       36.79      3.31 o 
  -4  -2   4       54.32       53.41      3.99 o 
  -3  -2   4      163.38      160.70      4.07 o 
  -2  -2   4        0.27        2.53      1.06 o 
  -1  -2   4      180.50      189.95     10.55 o 
   0  -2   4      404.58      438.93      3.42 o 
   1  -2   4       55.22       54.73      1.61 o 
   2  -2   4       29.53       29.99      1.57 o 
   3  -2   4      130.87      125.00      3.80 o 
   4  -2   4       72.84       77.98      4.38 o 
  -4  -1   4       63.64       61.96      3.81 o 
  -3  -1   4      156.92      170.83      4.12 o 
  -2  -1   4       74.65       77.66      1.83 o 
  -1  -1   4      463.97      446.41     16.62 o 
   0  -1   4      178.65      160.83      1.57 o 
   1  -1   4      607.03      641.74      5.65 o 
   2  -1   4      104.29      100.54      4.04 o 
   3  -1   4      187.98      194.76      4.36 o 
   4  -1   4        4.83        2.33      3.11 o 
  -4   0   4       72.26       76.96      3.83 o 
  -3   0   4      134.69      142.87      3.67 o 
  -2   0   4       14.37       17.17      2.80 o 
  -1   0   4      636.12      572.12     11.95 o 
   0   0   4       24.46     -544.34    544.34 o 
   1   0   4      136.62      147.14      7.98 o 
   2   0   4       47.87       46.72      6.01 o 
   3   0   4        3.91        5.49      1.28 o 
   4   0   4       52.88       59.13      3.41 o 
  -4   1   4        0.07       -0.84      3.13 o 
  -3   1   4      117.06      116.83      3.53 o 
  -2   1   4      605.81      621.84     23.29 o 
  -1   1   4        3.14        3.62      0.62 o 
   0   1   4      218.24      201.84      5.98 o 
   1   1   4        7.78        7.87      0.61 o 
   2   1   4       11.68       17.41      7.37 o 
   3   1   4        0.25       -0.63      1.64 o 
   4   1   4       37.80       44.12      3.09 o 
  -4   2   4        9.45       14.02      2.20 o 
  -3   2   4       71.72       69.77      3.12 o 
  -2   2   4      425.90      433.12      3.85 o 
  -1   2   4       24.40       19.20      6.24 o 
   0   2   4     1637.67     1503.77     80.04 o 
   1   2   4        2.79       16.69     10.40 o 
   2   2   4       54.94       66.73      4.43 o 
   3   2   4      148.05      136.19      3.81 o 
   4   2   4        1.71       -2.37      2.84 o 
  -4   3   4       17.87       19.87      2.47 o 
  -3   3   4      137.47      137.78      4.23 o 
  -2   3   4        5.66        5.57      1.26 o 
  -1   3   4      677.60      668.65      5.12 o 
   0   3   4      538.39      645.23     32.03 o 
   1   3   4        0.83       -1.28      3.15 o 
   2   3   4      203.63      186.13     14.10 o 
   3   3   4       90.84       91.57      3.34 o 
   4   3   4       61.36       45.61      4.21 o 
  -4   4   4       55.19       51.49      3.78 o 
  -3   4   4        2.83        2.00      2.39 o 
  -2   4   4      853.77      873.07      9.02 o 
  -1   4   4        1.96        7.45      1.84 o 
   0   4   4      451.55      504.15     11.87 o 
   1   4   4      533.10      507.43     85.02 o 
   2   4   4       14.43       18.54      1.63 o 
   3   4   4        5.14        3.26      2.59 o 
   4   4   4       16.75       19.52      2.09 o 
  -3   5   4      116.89      116.04      4.60 o 
  -2   5   4      109.51      116.71      4.18 o 
  -1   5   4        0.26        1.59      1.93 o 
   0   5   4       62.87       59.02      2.01 o 
   1   5   4       23.55       33.11      2.33 o 
   2   5   4       74.90       77.67      3.53 o 
   3   5   4      122.96      122.17      4.48 o 
   4   5   4       48.51       49.54      3.95 o 
  -3   6   4       69.36       70.73      4.20 o 
  -2   6   4        0.47        0.77      2.12 o 
  -1   6   4       15.01       13.19      1.81 o 
   0   6   4       74.97       69.82      2.67 o 
   1   6   4       27.47       30.93      3.03 o 
   2   6   4       98.98       91.93      4.03 o 
   3   6   4       29.90       31.61      2.56 o 
  -2   7   4        0.81        0.01      2.33 o 
  -1   7   4      146.72      132.12      5.11 o 
   0   7   4       65.41       63.65      2.97 o 
   1   7   4       13.96       17.91      1.95 o 
   2   7   4        9.52        8.21      1.94 o 
  -1  -7   5       81.20       81.75      4.39 o 
   0  -7   5       10.05        9.46      1.48 o 
   1  -7   5      123.26      124.55      4.97 o 
  -3  -6   5        1.12        1.95      3.06 o 
  -2  -6   5        0.96        0.64      2.20 o 
  -1  -6   5       10.13       12.61      1.77 o 
   0  -6   5       88.23       87.21      9.05 o 
   1  -6   5       47.23       46.60      3.24 o 
   2  -6   5       26.44       27.89      2.07 o 
  -3  -5   5      125.39      125.01      4.66 o 
  -2  -5   5        0.75       -0.08      2.36 o 
  -1  -5   5       25.79       25.48      2.30 o 
   0  -5   5      114.39      117.75      2.66 o 
   1  -5   5        9.60        9.13      1.66 o 
   2  -5   5      133.78      149.12      4.70 o 
   3  -5   5        0.04        2.35      2.44 o 
  -4  -4   5      107.75      115.17      4.81 o 
  -3  -4   5       20.05       17.34      2.02 o 
  -2  -4   5       23.02       20.49      1.87 o 
  -1  -4   5       17.04       15.68      1.38 o 
   0  -4   5      203.79      208.63     10.26 o 
   1  -4   5      177.42      189.43      4.34 o 
   2  -4   5        9.88       10.30      1.59 o 
   3  -4   5       42.99       39.05      3.03 o 
  -4  -3   5       11.27        9.38      2.52 o 
  -3  -3   5      791.98      668.17      8.49 o 
  -2  -3   5       17.87       19.17      1.58 o 
  -1  -3   5       59.15       61.26      3.42 o 
   0  -3   5      935.35     1000.41     17.51 o 
   1  -3   5       94.68      100.40      2.12 o 
   2  -3   5       57.66       65.55      2.84 o 
   3  -3   5       25.94       25.82      1.98 o 
   4  -3   5        0.43        0.15      2.34 o 
  -4  -2   5      639.22      632.58      9.50 o 
  -3  -2   5      250.96      257.79      5.19 o 
  -2  -2   5      634.83      576.28     50.62 o 
  -1  -2   5      518.91      510.49     35.22 o 
   0  -2   5     3601.72     3735.00     29.88 o 
   1  -2   5      400.65      406.06      6.13 o 
   2  -2   5       28.62       35.00      2.84 o 
   3  -2   5       17.80       16.25      1.50 o 
   4  -2   5        2.63        1.79      3.01 o 
  -4  -1   5       38.42       37.70      2.57 o 
  -3  -1   5       77.82       88.19      3.17 o 
  -2  -1   5        0.04       -1.78      1.78 o 
  -1  -1   5      597.51      591.12      7.93 o 
   0  -1   5      332.46      356.08      2.75 o 
   1  -1   5        6.15        9.37      2.64 o 
   2  -1   5      239.28      234.40      2.86 o 
   3  -1   5      121.45      123.45      3.69 o 
   4  -1   5       20.00       24.88      2.34 o 
  -4   0   5      103.11       96.91      4.49 o 
  -3   0   5        4.07        5.68      1.21 o 
  -2   0   5      393.97      395.45      3.47 o 
  -1   0   5       47.12       42.24      1.17 o 
   0   0   5      868.27      828.88     20.69 o 
   1   0   5      504.25      479.85     10.98 o 
   2   0   5      559.30      554.64     32.65 o 
   3   0   5       62.37       63.15      2.82 o 
   4   0   5       12.87       14.60      1.77 o 
  -4   1   5       48.67       54.86      3.87 o 
  -3   1   5        3.34        6.92      1.18 o 
  -2   1   5       70.74       58.53      1.82 o 
  -1   1   5       28.88       32.86      7.99 o 
   0   1   5      182.30      183.23      1.67 o 
   1   1   5      561.67      555.07     14.99 o 
   2   1   5       54.50       51.04      9.97 o 
   3   1   5      164.34      163.65      4.00 o 
   4   1   5       49.53       52.11      3.32 o 
  -4   2   5       49.63       44.83      2.73 o 
  -3   2   5      189.39      194.50      4.58 o 
  -2   2   5        5.53        7.95      1.30 o 
  -1   2   5       69.14       69.25      1.68 o 
   0   2   5        6.83        8.64      0.60 o 
   1   2   5       13.70       29.98     10.17 o 
   2   2   5       62.95       53.13      1.70 o 
   3   2   5       39.06       40.95      2.52 o 
   4   2   5       22.62       18.51      2.25 o 
  -4   3   5       53.63       51.57      3.76 o 
  -3   3   5      254.26      255.79      5.58 o 
  -2   3   5       99.33       91.56      3.19 o 
  -1   3   5      134.41      131.42      3.90 o 
   0   3   5      142.36      135.19      6.96 o 
   1   3   5       13.03       23.22      1.30 o 
   2   3   5      204.98      193.36      8.80 o 
   3   3   5        4.34        5.41      1.41 o 
   4   3   5      157.78      130.35      5.12 o 
  -4   4   5        2.52       -1.92      2.59 o 
  -3   4   5       35.58       35.14      3.12 o 
  -2   4   5       52.35       51.29      2.81 o 
  -1   4   5       44.44       67.05      2.85 o 
   0   4   5       32.93       39.58      1.52 o 
   1   4   5      211.32      194.24     14.34 o 
   2   4   5      144.96      122.55      3.72 o 
   3   4   5        8.47        9.73      1.82 o 
   4   4   5      252.24      246.21      6.64 o 
  -3   5   5      252.77      243.98      6.02 o 
  -2   5   5       24.04       25.73      1.98 o 
  -1   5   5      152.27      157.82      4.36 o 
   0   5   5      306.86      332.68      3.91 o 
   1   5   5       61.52       56.05      2.73 o 
   2   5   5       38.20       30.21      2.79 o 
   3   5   5       58.70       57.02      3.59 o 
  -3   6   5       15.02       16.30      2.27 o 
  -2   6   5        6.86        8.56      1.67 o 
  -1   6   5       65.46       63.90      3.54 o 
   0   6   5       22.85       20.41      1.53 o 
   1   6   5       34.05       33.44      3.03 o 
   2   6   5      103.23      105.25      4.20 o 
   3   6   5       74.62       78.10      4.56 o 
  -2   7   5       12.48       13.57      1.94 o 
  -1   7   5       33.13       31.91      3.10 o 
   0   7   5       85.91       86.44      2.78 o 
   1   7   5       56.76       51.19      3.48 o 
   2   7   5      104.39      113.05      4.66 o 
  -1  -7   6      100.49      105.15      5.03 o 
   0  -7   6       10.20       10.67      1.62 o 
   1  -7   6        8.81        7.27      1.95 o 
  -2  -6   6      123.00      132.66      4.93 o 
  -1  -6   6       16.56       18.36      1.88 o 
   0  -6   6      200.01      202.47      6.21 o 
   1  -6   6        9.11        8.25      1.64 o 
   2  -6   6        0.24        0.42      2.37 o 
  -3  -5   6        0.07       -0.12      2.27 o 
  -2  -5   6        7.74        5.42      1.88 o 
  -1  -5   6      239.16      241.88      5.15 o 
   0  -5   6       16.35       14.64      1.46 o 
   1  -5   6        8.71        8.51      1.78 o 
   2  -5   6       47.31       43.56      3.02 o 
   3  -5   6       31.31       31.08      2.51 o 
  -4  -4   6       24.71       27.71      2.37 o 
  -3  -4   6        0.27       -0.11      2.04 o 
  -2  -4   6      156.96      156.23      4.31 o 
  -1  -4   6      164.41      174.28      4.06 o 
   0  -4   6      130.89      138.11      4.68 o 
   1  -4   6      232.85      224.15      4.73 o 
   2  -4   6        6.74        6.96      1.46 o 
   3  -4   6        7.43        6.52      1.60 o 
  -4  -3   6       16.93       16.65      2.15 o 
  -3  -3   6      105.70      108.01      4.03 o 
  -2  -3   6       24.06       23.33      1.68 o 
  -1  -3   6      108.12      109.70      2.14 o 
   0  -3   6      231.69      237.56      2.78 o 
   1  -3   6      123.92      159.11      4.22 o 
   2  -3   6        0.76        2.21      1.77 o 
   3  -3   6      143.46      144.29      4.54 o 
   4  -3   6       81.56       79.05      4.16 o 
  -4  -2   6       66.39       67.85      4.23 o 
  -3  -2   6       21.97       22.44      1.74 o 
  -2  -2   6       25.76       21.09      1.39 o 
  -1  -2   6     1406.28     1521.29     16.24 o 
   0  -2   6      476.92      560.42      4.17 o 
   1  -2   6       53.24       59.16      4.06 o 
   2  -2   6      125.34      113.08      2.36 o 
   3  -2   6        5.79        3.86      1.40 o 
   4  -2   6      100.00      103.52      4.92 o 
  -4  -1   6       55.73       59.91      4.08 o 
  -3  -1   6      378.35      391.71      6.10 o 
  -2  -1   6     1141.15     1144.06     15.02 o 
  -1  -1   6     1284.51     1246.56     27.78 o 
   0  -1   6      754.98      740.22      5.83 o 
   1  -1   6      156.13      182.61     16.39 o 
   2  -1   6        0.08        0.84      1.40 o 
   3  -1   6        0.25       -0.70      1.84 o 
   4  -1   6       31.96       34.31      2.49 o 
  -4   0   6      138.86      140.94      5.14 o 
  -3   0   6       83.29       92.47      3.30 o 
  -2   0   6      339.98      333.84      8.33 o 
  -1   0   6      561.35      559.46      4.91 o 
   0   0   6        1.86     -434.68    434.68 o 
   1   0   6      259.55      258.39     23.60 o 
   2   0   6       83.46       82.80      1.86 o 
   3   0   6       16.92       17.34      1.44 o 
   4   0   6       59.90       53.54      3.96 o 
  -4   1   6        8.60       10.31      2.34 o 
  -3   1   6      184.09      180.31      4.34 o 
  -2   1   6        6.67        3.62      0.83 o 
  -1   1   6      167.83      170.89      6.33 o 
   0   1   6     1364.23     1394.04     19.16 o 
   1   1   6      647.76      622.41     32.06 o 
   2   1   6       82.69       71.65      7.74 o 
   3   1   6       20.04       18.47      1.48 o 
   4   1   6      120.52       87.09      4.54 o 
  -4   2   6        9.68       15.97      2.24 o 
  -3   2   6        0.65        3.42      1.23 o 
  -2   2   6        1.50        1.83      1.23 o 
  -1   2   6       46.86       39.26      7.86 o 
   0   2   6      808.26      708.24     50.53 o 
   1   2   6      202.88      195.83      7.29 o 
   2   2   6      262.82      249.21      3.01 o 
   3   2   6      157.62      160.32      4.11 o 
   4   2   6        3.95        5.85      2.08 o 
  -4   3   6       24.54       27.21      2.24 o 
  -3   3   6       10.26       11.79      1.68 o 
  -2   3   6       25.87       27.03      2.26 o 
  -1   3   6        0.13       -1.17      1.17 o 
   0   3   6       24.33       24.58      3.96 o 
   1   3   6      224.15      213.81      4.15 o 
   2   3   6       40.16       40.06      2.43 o 
   3   3   6       16.19       17.95      1.56 o 
   4   3   6      258.63      237.76      6.39 o 
  -4   4   6       90.20       89.46      4.53 o 
  -3   4   6       51.57       54.98      3.39 o 
  -2   4   6       13.73       13.17      1.48 o 
  -1   4   6      195.09      209.13      4.34 o 
   0   4   6       93.49       68.58      3.82 o 
   1   4   6       93.62       86.74      6.08 o 
   2   4   6       24.20       25.68      1.77 o 
   3   4   6      669.10      635.63      8.72 o 
   4   4   6       46.35       48.49      3.60 o 
  -3   5   6        6.39        8.23      1.76 o 
  -2   5   6        8.95        8.69      1.74 o 
  -1   5   6        1.06        2.60      1.57 o 
   0   5   6       74.29       68.15      4.11 o 
   1   5   6      200.04      166.33      4.13 o 
   2   5   6      129.18      116.55      4.13 o 
   3   5   6      254.21      242.06      5.83 o 
  -2   6   6       55.36       55.54      3.54 o 
  -1   6   6      102.92      105.64      4.23 o 
   0   6   6      180.32      175.57      4.17 o 
   1   6   6        3.50       -0.78      2.70 o 
   2   6   6       82.94       71.37      3.63 o 
   3   6   6        0.04        1.11      2.94 o 
  -2   7   6       25.51       23.38      2.20 o 
  -1   7   6       33.19       39.08      3.36 o 
   0   7   6        3.16        3.50      2.17 o 
   1   7   6       89.04       92.56      4.33 o 
   2   7   6       38.59       42.58      3.52 o 
  -1  -7   7       32.03       29.25      2.63 o 
   0  -7   7       58.59       60.41      3.05 o 
   1  -7   7       44.14       41.02      3.52 o 
  -2  -6   7       46.44       54.20      3.75 o 
  -1  -6   7        6.69        7.28      1.73 o 
   0  -6   7        6.15        6.04      1.17 o 
   1  -6   7        0.02        1.65      1.50 o 
   2  -6   7       11.72       10.25      1.88 o 
  -3  -5   7      106.80      120.43      4.97 o 
  -2  -5   7       17.02       17.14      2.06 o 
  -1  -5   7      161.67      148.88      4.57 o 
   0  -5   7        7.75        7.23      0.98 o 
   1  -5   7        5.84        2.60      2.47 o 
   2  -5   7       93.50       93.29      3.92 o 
   3  -5   7        1.68       -2.40      2.85 o 
  -4  -4   7        0.96        2.78      1.93 o 
  -3  -4   7       15.06       12.45      1.78 o 
  -2  -4   7      248.47      251.11      5.34 o 
  -1  -4   7        0.04       -1.15      1.59 o 
   0  -4   7       23.05       23.39      1.47 o 
   1  -4   7      131.11      123.31      3.80 o 
   2  -4   7       49.22       56.57      3.20 o 
   3  -4   7        1.63        0.98      1.59 o 
  -4  -3   7        1.83        0.85      2.73 o 
  -3  -3   7      309.34      295.79      6.01 o 
  -2  -3   7       67.16       69.16      2.96 o 
  -1  -3   7      180.79      192.66      2.77 o 
   0  -3   7      316.82      298.65      3.17 o 
   1  -3   7      140.09      145.55      2.59 o 
   2  -3   7        4.75        3.15      1.45 o 
   3  -3   7      106.51      103.70      4.13 o 
   4  -3   7       26.40       18.55      2.32 o 
  -4  -2   7       43.94       44.29      3.92 o 
  -3  -2   7      126.69      126.00      4.04 o 
  -2  -2   7        0.24       -0.34      1.23 o 
  -1  -2   7       52.22       35.33      3.28 o 
   0  -2   7        4.85       11.40      0.69 o 
   1  -2   7       21.91       23.47      1.62 o 
   2  -2   7      464.27      460.19      6.02 o 
   3  -2   7      295.73      287.53      5.68 o 
   4  -2   7        0.87       -1.66      3.44 o 
  -4  -1   7        0.47        4.72      2.12 o 
  -3  -1   7       35.83       39.56      2.61 o 
  -2  -1   7      238.82      251.93      3.25 o 
  -1  -1   7      908.14      969.20     29.07 o 
   0  -1   7       57.28       58.64      1.32 o 
   1  -1   7      318.28      236.31     70.59 o 
   2  -1   7      181.82      200.14      2.78 o 
   3  -1   7      191.04      208.24      4.64 o 
   4  -1   7      163.83      169.26      5.58 o 
  -4   0   7       37.07       38.52      2.61 o 
  -3   0   7      529.18      528.21      7.07 o 
  -2   0   7      253.80      241.64      9.60 o 
  -1   0   7      183.80      182.09     19.24 o 
   0   0   7      281.52      240.69    210.29 o 
   1   0   7        4.64       19.08     11.06 o 
   2   0   7        0.04       -0.63      1.14 o 
   3   0   7      140.38      142.53      3.96 o 
   4   0   7       11.31       11.85      2.32 o 
  -4   1   7       91.35       97.83      4.61 o 
  -3   1   7      142.45      145.56      3.97 o 
  -2   1   7      239.18      229.89      3.80 o 
  -1   1   7       20.40       30.54      7.51 o 
   0   1   7       96.64      108.88      1.57 o 
   1   1   7       36.65       55.66     14.39 o 
   2   1   7        6.70        6.12      2.38 o 
   3   1   7      214.76      213.68      4.68 o 
   4   1   7        2.00        4.00      3.24 o 
  -4   2   7       72.92       74.19      4.43 o 
  -3   2   7       23.21       20.29      1.70 o 
  -2   2   7       16.20       14.92      1.00 o 
  -1   2   7     1182.62     1138.84     39.83 o 
   0   2   7       79.86       79.12      6.13 o 
   1   2   7        2.78       -6.60     16.44 o 
   2   2   7       82.61       90.85      2.05 o 
   3   2   7       85.87       97.08      3.39 o 
   4   2   7       27.88       24.93      2.49 o 
  -4   3   7        0.87       -1.48      2.67 o 
  -3   3   7        9.76        9.30      1.66 o 
  -2   3   7      211.90      207.76      4.38 o 
  -1   3   7      241.25      234.63      4.85 o 
   0   3   7       47.80       40.22      1.29 o 
   1   3   7      331.33      349.50      3.33 o 
   2   3   7      317.88      316.56      5.16 o 
   3   3   7       15.50       14.32      1.54 o 
   4   3   7       47.04       39.11      2.85 o 
  -4   4   7        4.21        2.56      2.79 o 
  -3   4   7       28.25       29.06      2.73 o 
  -2   4   7       13.16       10.75      1.45 o 
  -1   4   7       33.19       33.29      2.35 o 
   0   4   7      288.14      274.30     11.77 o 
   1   4   7       68.44       67.86      2.56 o 
   2   4   7       17.58       14.43      1.61 o 
   3   4   7      264.25      247.43      5.71 o 
   4   4   7       11.01        7.61      2.04 o 
  -3   5   7        8.01        9.91      2.02 o 
  -2   5   7       76.27       74.79      3.85 o 
  -1   5   7      172.46      161.18      4.39 o 
   0   5   7       44.21       42.88      1.78 o 
   1   5   7       71.92       63.92      3.04 o 
   2   5   7     1022.63      941.10     14.45 o 
   3   5   7        2.10        0.86      2.08 o 
  -2   6   7        3.42        4.74      1.58 o 
  -1   6   7       50.83       51.98      3.47 o 
   0   6   7       73.94       63.41      2.62 o 
   1   6   7      604.27      541.58      8.26 o 
   2   6   7       97.53       86.57      3.96 o 
   3   6   7        5.44        6.71      2.14 o 
  -1   7   7      182.75      169.53      5.64 o 
   0   7   7       37.08       37.93      2.70 o 
   1   7   7       49.03       43.17      3.63 o 
   2   7   7        0.93        5.08      1.82 o 
  -1  -7   8      271.63      290.64      7.29 o 
   0  -7   8      105.22      108.80      3.64 o 
  -2  -6   8       11.78       12.23      2.05 o 
  -1  -6   8       72.34       81.08      4.00 o 
   0  -6   8      132.44      132.81      3.27 o 
   1  -6   8        9.78        7.79      1.76 o 
   2  -6   8       24.27       22.90      2.12 o 
  -3  -5   8        1.70        2.64      2.99 o 
  -2  -5   8        1.24        2.69      2.07 o 
  -1  -5   8        8.64        9.55      1.86 o 
   0  -5   8        1.45        2.34      1.23 o 
   1  -5   8       56.80       56.64      3.47 o 
   2  -5   8       77.81       78.09      3.84 o 
   3  -5   8        3.92        2.76      2.93 o 
  -3  -4   8       10.98       10.99      1.81 o 
  -2  -4   8       53.92       55.30      3.09 o 
  -1  -4   8       25.89       30.97      2.35 o 
   0  -4   8        4.28        5.91      0.92 o 
   1  -4   8      165.13      167.84      4.37 o 
   2  -4   8       39.00       37.56      3.07 o 
   3  -4   8       11.61       11.31      1.73 o 
  -4  -3   8       24.05       26.07      2.32 o 
  -3  -3   8       55.76       53.97      3.37 o 
  -2  -3   8        3.38        3.59      1.49 o 
  -1  -3   8      106.04      108.93      2.25 o 
   0  -3   8      262.14      269.34      3.13 o 
   1  -3   8       22.66       22.15      2.16 o 
   2  -3   8       15.57       16.78      1.57 o 
   3  -3   8       59.19       56.42      3.40 o 
   4  -3   8        2.38        1.60      2.78 o 
  -4  -2   8      234.08      228.59      6.47 o 
  -3  -2   8       17.40       18.29      1.63 o 
  -2  -2   8       91.36       82.15      3.07 o 
  -1  -2   8      403.82      393.32      3.63 o 
   0  -2   8      369.40      408.47      3.38 o 
   1  -2   8       11.88        8.45      2.14 o 
   2  -2   8       68.39       67.33      2.83 o 
   3  -2   8       16.08       16.45      1.76 o 
   4  -2   8      173.67      167.48      5.39 o 
  -4  -1   8      101.15      110.09      4.72 o 
  -3  -1   8       15.96       24.29      2.32 o 
  -2  -1   8        0.06        1.39      2.41 o 
  -1  -1   8      488.22      484.54      3.64 o 
   0  -1   8        0.53        2.01      0.96 o 
   1  -1   8      768.88      896.67    104.73 o 
   2  -1   8      907.23      964.20      8.21 o 
   3  -1   8      179.57      192.36      4.72 o 
   4  -1   8      219.36      219.59      6.39 o 
  -4   0   8      100.20      100.91      4.81 o 
  -3   0   8        1.30        2.51      1.87 o 
  -2   0   8       82.12      100.94      2.14 o 
  -1   0   8      208.48      185.43      4.44 o 
   0   0   8      304.30     -596.79    596.79 o 
   1   0   8     1686.09     1884.44     14.99 o 
   2   0   8       89.66       99.16      2.41 o 
   3   0   8      294.18      303.17      5.48 o 
   4   0   8       67.35       71.77      4.30 o 
  -4   1   8       99.72       96.74      4.58 o 
  -3   1   8       69.36       68.77      3.07 o 
  -2   1   8        3.55        6.70      2.21 o 
  -1   1   8       67.00       55.54      9.20 o 
   0   1   8      200.73      200.81      4.92 o 
   1   1   8        1.17       16.68     11.44 o 
   2   1   8      430.90      414.71     21.92 o 
   3   1   8       24.20       21.34      1.58 o 
   4   1   8       20.00       18.94      2.52 o 
  -4   2   8       72.57       79.69      4.25 o 
  -3   2   8       52.14       53.97      2.87 o 
  -2   2   8        6.15        9.09      1.29 o 
  -1   2   8       46.64       38.95      4.13 o 
   0   2   8        6.05        6.95      0.63 o 
   1   2   8       73.23       74.86      1.66 o 
   2   2   8      439.37      427.94      7.30 o 
   3   2   8      110.25      117.58      3.75 o 
   4   2   8      220.34      211.28      6.10 o 
  -4   3   8       23.80       21.19      2.19 o 
  -3   3   8        7.77        6.14      1.61 o 
  -2   3   8      359.61      360.20      5.70 o 
  -1   3   8        0.22        2.68      1.79 o 
   0   3   8       20.17       17.67      1.15 o 
   1   3   8      292.60      309.38      3.25 o 
   2   3   8        0.02       -1.57      1.98 o 
   3   3   8       85.10       82.36      3.45 o 
   4   3   8       12.07       11.84      2.40 o 
  -3   4   8      151.60      154.81      4.84 o 
  -2   4   8       54.48       55.12      2.86 o 
  -1   4   8        0.15       -0.46      1.83 o 
   0   4   8      376.01      366.32     26.41 o 
   1   4   8      188.08      181.11      3.96 o 
   2   4   8       58.31       49.80      2.93 o 
   3   4   8       15.22       17.42      2.04 o 
   4   4   8       36.72       35.48      3.38 o 
  -3   5   8       12.35       10.97      2.23 o 
  -2   5   8       23.40       26.81      2.07 o 
  -1   5   8      181.85      187.38      4.65 o 
   0   5   8       87.99       82.80      2.27 o 
   1   5   8       35.38       33.40      2.41 o 
   2   5   8       67.18       68.46      3.66 o 
   3   5   8        4.34        4.34      1.63 o 
  -2   6   8      119.91      119.00      4.36 o 
  -1   6   8       49.66       50.39      3.42 o 
   0   6   8      200.94      194.06      3.71 o 
   1   6   8      505.64      500.23      7.89 o 
   2   6   8       14.80       12.76      1.64 o 
   3   6   8        5.93       11.25      2.26 o 
  -1   7   8        7.49        9.88      1.92 o 
   0   7   8      552.36      505.43     22.06 o 
   1   7   8       35.10       35.27      3.29 o 
   2   7   8       11.04       16.20      2.00 o 
  -2  -6   9      255.50      291.82      6.82 o 
  -1  -6   9       57.29       51.25      3.54 o 
   0  -6   9       49.33       49.94      3.48 o 
   1  -6   9        0.18        3.00      1.74 o 
   2  -6   9        0.83        3.38      2.34 o 
  -3  -5   9       53.36       64.04      4.37 o 
  -2  -5   9      101.44      102.14      4.20 o 
  -1  -5   9      210.55      227.69      5.63 o 
   0  -5   9       11.27       14.82      1.65 o 
   1  -5   9       42.37       44.95      3.32 o 
   2  -5   9       92.72       80.57      3.92 o 
   3  -5   9        8.20        7.64      2.11 o 
  -3  -4   9        3.57        4.16      1.54 o 
  -2  -4   9       21.47       25.71      2.02 o 
  -1  -4   9        7.41        7.57      1.36 o 
   0  -4   9      152.49      149.57      2.83 o 
   1  -4   9       84.60       75.79      3.34 o 
   2  -4   9        0.38        3.99      1.66 o 
   3  -4   9       64.64       69.44      3.58 o 
  -4  -3   9        1.98       -0.56      2.75 o 
  -3  -3   9       11.37        7.61      1.79 o 
  -2  -3   9       55.38       49.49      2.92 o 
  -1  -3   9      155.32      165.72      3.85 o 
   0  -3   9       93.89       91.13      2.05 o 
   1  -3   9       53.35       56.01      2.77 o 
   2  -3   9       80.98       78.50      3.26 o 
   3  -3   9      126.94      118.14      4.36 o 
   4  -3   9        4.39        6.03      1.92 o 
  -4  -2   9        0.05        0.67      2.73 o 
  -3  -2   9       41.42       41.66      3.01 o 
  -2  -2   9       11.64        9.70      1.46 o 
  -1  -2   9      150.93      155.57      3.30 o 
   0  -2   9        0.31        0.44      0.94 o 
   1  -2   9       59.28       56.24      4.23 o 
   2  -2   9      147.70      145.55      3.89 o 
   3  -2   9       16.02       14.60      1.81 o 
   4  -2   9      142.30      143.41      5.18 o 
  -4  -1   9        5.35        7.90      2.29 o 
  -3  -1   9       35.06       39.40      2.56 o 
  -2  -1   9      282.87      282.59      3.38 o 
  -1  -1   9      252.63      262.84      2.91 o 
   0  -1   9       54.19       61.27      1.46 o 
   1  -1   9       38.33        5.92    155.64 o 
   2  -1   9        6.41        9.86      1.34 o 
   3  -1   9      419.29      434.15      6.80 o 
   4  -1   9        0.13       -3.96      3.96 o 
  -4   0   9        1.88        4.44      3.09 o 
  -3   0   9        7.03        5.54      1.32 o 
  -2   0   9      733.86      738.48      7.28 o 
  -1   0   9       34.42      658.24    556.07 o 
   0   0   9      919.65      244.15    107.50 o 
   1   0   9      985.38     1093.62     27.90 o 
   2   0   9     1182.94     1314.99     19.22 o 
   3   0   9       89.96       86.79      3.41 o 
   4   0   9       60.67       57.57      4.06 o 
  -4   1   9       30.85       30.65      2.64 o 
  -3   1   9        3.17        3.96      1.31 o 
  -2   1   9      103.10       96.54      2.25 o 
  -1   1   9      256.32      265.84      5.61 o 
   0   1   9     3394.28     3665.53     21.88 o 
   1   1   9       37.92       37.97      2.57 o 
   2   1   9      230.82      226.77     12.05 o 
   3   1   9      345.17      362.11      6.06 o 
   4   1   9       59.24       73.85      4.43 o 
  -4   2   9       19.03       22.64      2.05 o 
  -3   2   9       18.38       19.74      1.84 o 
  -2   2   9       49.48       41.50      2.54 o 
  -1   2   9      697.28      699.09     33.79 o 
   0   2   9       40.49       39.46      1.60 o 
   1   2   9      568.12      589.43      4.72 o 
   2   2   9       44.52       43.97      1.76 o 
   3   2   9        0.53       -0.39      1.92 o 
   4   2   9        5.85        4.46      3.20 o 
  -4   3   9        5.28        7.85      1.89 o 
  -3   3   9        1.16        3.65      1.61 o 
  -2   3   9       39.64       39.48      2.62 o 
  -1   3   9        4.15        7.22      3.78 o 
   0   3   9      270.50      269.76     26.14 o 
   1   3   9      385.84      392.60      3.68 o 
   2   3   9      212.65      215.92      4.59 o 
   3   3   9      249.71      256.72      5.68 o 
   4   3   9      112.90      106.76      4.46 o 
  -3   4   9       81.86       82.48      3.83 o 
  -2   4   9        2.41        1.61      1.98 o 
  -1   4   9        5.48        7.90      1.38 o 
   0   4   9      280.18      264.03      8.45 o 
   1   4   9      101.12      102.72      3.21 o 
   2   4   9      123.82      122.72      3.87 o 
   3   4   9       40.60       42.74      3.26 o 
   4   4   9        0.12       -2.57      2.92 o 
  -3   5   9       18.79       19.95      2.19 o 
  -2   5   9        0.07       -2.39      2.39 o 
  -1   5   9      227.07      215.07      5.11 o 
   0   5   9       32.46       28.32      2.78 o 
   1   5   9       90.18       88.81      3.30 o 
   2   5   9        4.48        8.91      1.76 o 
   3   5   9       16.31       18.76      1.90 o 
  -2   6   9       88.17       85.53      4.12 o 
  -1   6   9       52.82       53.25      3.28 o 
   0   6   9       46.54       43.47      2.39 o 
   1   6   9        0.50        2.45      2.60 o 
   2   6   9        9.84        8.06      1.69 o 
   3   6   9       78.87       82.41      4.69 o 
  -1   7   9      222.08      206.10      5.90 o 
   0   7   9       44.53       51.87      2.58 o 
   1   7   9        1.48        5.04      2.06 o 
   2   7   9       97.74      111.56      4.84 o 
  -2  -6  10       27.47       33.22      2.39 o 
  -1  -6  10        0.08       -2.14      2.83 o 
   0  -6  10       18.45       20.43      2.19 o 
   1  -6  10       11.32       13.03      2.12 o 
  -3  -5  10       59.86       69.02      4.36 o 
  -2  -5  10       44.59       37.68      3.19 o 
  -1  -5  10       20.69       19.83      2.08 o 
   0  -5  10        9.16        3.19      1.61 o 
   1  -5  10       69.03       68.56      3.97 o 
   2  -5  10       80.21       79.34      3.96 o 
  -3  -4  10      147.63      144.93      4.88 o 
  -2  -4  10      144.95      151.93      4.75 o 
  -1  -4  10        0.01        0.66      1.71 o 
   0  -4  10       98.82      103.56      2.52 o 
   1  -4  10      143.14      151.84      4.35 o 
   2  -4  10       14.76       14.99      1.95 o 
   3  -4  10       18.65       23.28      2.26 o 
  -4  -3  10       17.65       17.22      2.38 o 
  -3  -3  10       26.81       24.94      1.96 o 
  -2  -3  10        5.57        8.13      1.59 o 
  -1  -3  10      183.92      162.30      3.87 o 
   0  -3  10      128.34      124.84      2.62 o 
   1  -3  10       44.40       44.96      2.79 o 
   2  -3  10      245.30      234.90      5.17 o 
   3  -3  10       83.19       81.81      3.75 o 
  -4  -2  10       11.94       10.97      2.05 o 
  -3  -2  10       30.04       34.18      2.89 o 
  -2  -2  10      341.22      301.39      5.33 o 
  -1  -2  10       14.21       12.59      0.91 o 
   0  -2  10        3.01        1.36      1.01 o 
   1  -2  10      411.10      403.55      7.90 o 
   2  -2  10      166.49      168.51      4.24 o 
   3  -2  10       12.76       12.00      1.69 o 
   4  -2  10       11.99       14.95      2.10 o 
  -4  -1  10       46.97       50.44      3.95 o 
  -3  -1  10       12.00       11.53      1.56 o 
  -2  -1  10       10.98       11.84      1.38 o 
  -1  -1  10        0.02       -1.30      1.30 o 
   0  -1  10      237.55      228.21      3.74 o 
   1  -1  10      424.78      446.44      3.81 o 
   2  -1  10       62.99       64.69      2.91 o 
   3  -1  10      169.69      179.67      4.85 o 
   4  -1  10       31.34       36.30      2.88 o 
  -4   0  10       19.81       20.61      2.53 o 
  -3   0  10      153.23      159.78      4.34 o 
  -2   0  10       33.96       35.88      2.46 o 
  -1   0  10       85.45       89.40      2.73 o 
   0   0  10       67.94     -339.03    339.03 o 
   1   0  10      408.43      467.12     22.40 o 
   2   0  10      331.12      342.30     16.32 o 
   3   0  10        0.22        2.13      1.27 o 
   4   0  10        0.01       -3.97      3.97 o 
  -4   1  10       35.55       42.78      3.82 o 
  -3   1  10      314.45      319.20      5.88 o 
  -2   1  10       12.16       11.41      1.42 o 
  -1   1  10      795.98      883.76      7.13 o 
   0   1  10       17.68        9.79      1.15 o 
   1   1  10     1903.34     2062.60     75.35 o 
   2   1  10       48.21       44.00      5.77 o 
   3   1  10       56.48       63.01      3.23 o 
   4   1  10      950.86      938.26     11.64 o 
  -4   2  10       18.13       20.13      2.10 o 
  -3   2  10        8.56        7.62      1.65 o 
  -2   2  10      454.44      489.03      6.39 o 
  -1   2  10     1165.19     1195.00     27.87 o 
   0   2  10      328.52      343.55     25.39 o 
   1   2  10      105.20      107.61      4.76 o 
   2   2  10      894.34      890.64     11.74 o 
   3   2  10       19.66       20.04      1.75 o 
   4   2  10      206.67      208.71      6.13 o 
  -4   3  10        1.02        4.99      1.78 o 
  -3   3  10      101.49       97.92      4.01 o 
  -2   3  10      514.06      534.20      7.06 o 
  -1   3  10       78.76       78.28      2.78 o 
   0   3  10      267.75      266.13      3.53 o 
   1   3  10      162.37      159.80      3.77 o 
   2   3  10        9.51       11.04      1.54 o 
   3   3  10       16.58       15.66      1.87 o 
   4   3  10        2.53       -0.97      2.49 o 
  -3   4  10       54.61       52.74      3.42 o 
  -2   4  10        0.04       -2.02      2.02 o 
  -1   4  10      316.66      314.71      5.48 o 
   0   4  10      140.88      129.67     10.35 o 
   1   4  10       98.81      101.79      3.31 o 
   2   4  10      280.48      282.20      5.51 o 
   3   4  10      116.78      107.84      4.35 o 
   4   4  10       10.57       16.86      2.21 o 
  -3   5  10        4.83       -1.40      3.12 o 
  -2   5  10       58.58       57.22      3.49 o 
  -1   5  10       98.81      101.30      3.83 o 
   0   5  10       95.56       92.29      5.40 o 
   1   5  10      156.81      161.41      4.35 o 
   2   5  10       92.24       93.92      4.01 o 
   3   5  10        0.97        2.65      1.55 o 
  -2   6  10       95.12       91.59      4.22 o 
  -1   6  10        0.26        2.24      1.97 o 
   0   6  10       96.71       99.91      2.98 o 
   1   6  10       13.16       16.89      2.08 o 
   2   6  10       16.72       20.79      1.84 o 
   3   6  10      232.13      229.75      6.74 o 
  -1   7  10       16.12       16.68      2.12 o 
   0   7  10        4.61        3.72      2.08 o 
   1   7  10       20.63       18.67      2.15 o 
   2   7  10      230.03      243.05      6.66 o 
  -2  -6  11       28.46       27.69      2.15 o 
  -1  -6  11      106.64      124.93      4.96 o 
   0  -6  11        0.81       -2.03      2.03 o 
   1  -6  11      157.08      157.28      5.52 o 
  -2  -5  11       20.38       18.91      1.84 o 
  -1  -5  11        9.47        9.40      1.68 o 
   0  -5  11       81.27       77.11      5.10 o 
   1  -5  11      549.21      548.34      8.40 o 
   2  -5  11       48.83       49.38      3.36 o 
  -3  -4  11       30.27       26.85      2.45 o 
  -2  -4  11        3.11       -0.24      2.52 o 
  -1  -4  11       14.50        9.00      1.35 o 
   0  -4  11      338.81      321.43      4.12 o 
   1  -4  11        1.31        0.69      2.41 o 
   2  -4  11        6.82        5.26      1.82 o 
   3  -4  11       55.82       60.65      3.94 o 
  -3  -3  11       56.64       54.70      3.25 o 
  -2  -3  11       26.42       21.92      1.83 o 
  -1  -3  11      248.90      250.60      4.84 o 
   0  -3  11       99.97      109.66      2.38 o 
   1  -3  11       31.17       30.41      2.69 o 
   2  -3  11       45.16       50.03      3.26 o 
   3  -3  11       27.55       26.85      2.11 o 
  -4  -2  11       20.05       25.44      2.23 o 
  -3  -2  11        0.38        0.11      2.38 o 
  -2  -2  11      147.46      129.02      3.84 o 
  -1  -2  11      198.00      203.97      4.04 o 
   0  -2  11       70.00       67.10      1.85 o 
   1  -2  11      420.46      428.84      5.87 o 
   2  -2  11       15.25       19.19      1.63 o 
   3  -2  11       21.77       21.52      1.96 o 
   4  -2  11       49.08       53.09      3.76 o 
  -4  -1  11        3.80        5.08      1.84 o 
  -3  -1  11      200.33      209.62      5.17 o 
  -2  -1  11       21.98       22.18      2.21 o 
  -1  -1  11       16.78       21.74      1.41 o 
   0  -1  11      889.96      933.49      7.70 o 
   1  -1  11       85.20       79.38      1.96 o 
   2  -1  11        7.88        7.63      1.42 o 
   3  -1  11       19.23       16.42      1.86 o 
   4  -1  11        0.04        2.97      1.72 o 
  -4   0  11       20.24       23.42      2.15 o 
  -3   0  11        0.46       -2.28      2.28 o 
  -2   0  11        0.64        2.50      1.83 o 
  -1   0  11      509.34      502.75      4.02 o 
   0   0  11      482.71      307.46     56.37 o 
   1   0  11       71.75       79.49      4.26 o 
   2   0  11      176.68      162.36      3.93 o 
   3   0  11      158.07      155.81      4.44 o 
   4   0  11       90.41       99.46      4.87 o 
  -4   1  11       58.81       57.21      3.90 o 
  -3   1  11        0.01        2.22      2.06 o 
  -2   1  11       90.39       93.73      3.21 o 
  -1   1  11       62.64       59.28      1.96 o 
   0   1  11      735.38      892.06      7.27 o 
   1   1  11       37.73       26.54      2.64 o 
   2   1  11      130.00      122.57      3.47 o 
   3   1  11      106.28      106.60      3.85 o 
   4   1  11      333.71      323.87      7.40 o 
  -4   2  11       91.72       84.10      4.37 o 
  -3   2  11       16.50       15.51      1.80 o 
  -2   2  11      413.29      431.99      6.23 o 
  -1   2  11      439.59      476.69     13.16 o 
   0   2  11      760.70      773.96     36.07 o 
   1   2  11      229.66      224.80      3.18 o 
   2   2  11       62.52       65.19      2.87 o 
   3   2  11     2045.80     2044.69     29.30 o 
   4   2  11        4.47        1.07      2.73 o 
  -4   3  11        0.76        2.05      2.70 o 
  -3   3  11      433.44      437.90      7.54 o 
  -2   3  11       39.83       40.69      2.75 o 
  -1   3  11      136.66      145.97      3.76 o 
   0   3  11      235.99      227.12     17.41 o 
   1   3  11      770.11      762.14      6.15 o 
   2   3  11      564.78      565.50      7.24 o 
   3   3  11      262.40      266.06      5.88 o 
   4   3  11        1.55        2.09      2.63 o 
  -3   4  11      156.74      140.71      4.87 o 
  -2   4  11       37.34       36.25      2.99 o 
  -1   4  11      149.30      145.28      4.04 o 
   0   4  11      245.09      238.68     14.85 o 
   1   4  11        0.08        1.16      1.52 o 
   2   4  11       28.91       34.10      2.57 o 
   3   4  11       27.14       23.77      1.93 o 
   4   4  11       27.00       28.22      2.46 o 
  -3   5  11        0.25        1.90      1.93 o 
  -2   5  11      162.64      169.49      4.96 o 
  -1   5  11       52.99       56.17      3.30 o 
   0   5  11       12.41       14.62      1.29 o 
   1   5  11      264.04      263.68      5.44 o 
   2   5  11       41.33       43.13      3.30 o 
   3   5  11       30.15       32.56      3.09 o 
  -2   6  11       24.88       26.20      1.98 o 
  -1   6  11       40.57       39.48      3.07 o 
   0   6  11      166.47      154.60      3.63 o 
   1   6  11       85.58       84.05      3.93 o 
   2   6  11        0.19       -0.14      2.25 o 
   3   6  11        9.64       11.45      2.44 o 
  -1   7  11       68.18       65.63      3.97 o 
   0   7  11       34.53       35.16      2.03 o 
   1   7  11       34.41       39.43      3.59 o 
   2   7  11      119.30      121.54      4.97 o 
  -1  -6  12       53.40       50.88      3.96 o 
   0  -6  12        0.59       -1.23      2.04 o 
   1  -6  12       66.27       64.70      4.00 o 
  -2  -5  12      139.82      154.99      5.09 o 
  -1  -5  12       10.58       13.20      1.80 o 
   0  -5  12      260.09      240.62      4.17 o 
   1  -5  12       14.93       19.02      1.82 o 
   2  -5  12       88.49       92.72      4.31 o 
  -3  -4  12       48.15       55.14      4.06 o 
  -2  -4  12        4.18        0.12      2.23 o 
  -1  -4  12      342.47      305.16      6.19 o 
   0  -4  12      528.62      493.67      5.18 o 
   1  -4  12      182.13      172.42      4.87 o 
   2  -4  12      125.94      135.50      4.50 o 
   3  -4  12      635.96      632.95     10.19 o 
  -3  -3  12        6.68        3.72      2.50 o 
  -2  -3  12       10.93       13.47      1.84 o 
  -1  -3  12      530.29      489.94      6.79 o 
   0  -3  12       57.16       64.08      2.04 o 
   1  -3  12        4.41        3.37      2.31 o 
   2  -3  12      478.74      490.39      7.60 o 
   3  -3  12       43.37       37.16      3.33 o 
  -4  -2  12       38.79       38.20      2.62 o 
  -3  -2  12       14.48       14.03      1.95 o 
  -2  -2  12      349.31      336.15      5.95 o 
  -1  -2  12        5.62        3.95      1.17 o 
   0  -2  12       60.57       66.74      1.91 o 
   1  -2  12       89.48       86.82      3.42 o 
   2  -2  12       58.27       59.13      2.91 o 
   3  -2  12      120.13      121.60      4.36 o 
   4  -2  12       31.00       41.05      3.51 o 
  -4  -1  12        0.12        0.98      2.47 o 
  -3  -1  12       88.57       87.35      3.87 o 
  -2  -1  12      189.92      182.99      4.33 o 
  -1  -1  12        7.19        4.99      0.94 o 
   0  -1  12      304.98      311.97      5.11 o 
   1  -1  12        0.18       -1.23      1.38 o 
   2  -1  12       58.94       56.96      2.90 o 
   3  -1  12      153.32      150.67      4.70 o 
   4  -1  12        0.02       -2.10      2.69 o 
  -4   0  12       63.24       65.97      3.91 o 
  -3   0  12       75.49       72.35      3.58 o 
  -2   0  12        0.44        2.26      1.29 o 
  -1   0  12      595.39      605.38      6.98 o 
   0   0  12        5.76     -344.24    344.24 o 
   1   0  12        1.54        0.60      1.24 o 
   2   0  12       37.82       34.37      2.48 o 
   3   0  12       14.40       14.21      1.75 o 
   4   0  12       48.76       44.86      3.62 o 
  -4   1  12        1.36        2.23      2.53 o 
  -3   1  12        0.05       -0.01      2.33 o 
  -2   1  12      359.64      353.03      5.61 o 
  -1   1  12      262.43      263.22      3.14 o 
   0   1  12        0.85       -1.14      1.14 o 
   1   1  12      367.01      334.30     23.52 o 
   2   1  12      198.22      209.81      4.45 o 
   3   1  12      259.34      278.46      5.89 o 
   4   1  12       26.16       22.97      2.32 o 
  -4   2  12        6.14        5.75      1.94 o 
  -3   2  12       96.37       96.02      4.05 o 
  -2   2  12       18.14       18.25      1.60 o 
  -1   2  12      214.86      230.31      9.02 o 
   0   2  12        3.65        0.29      1.11 o 
   1   2  12      381.04      400.40     10.23 o 
   2   2  12      530.70      534.40      6.94 o 
   3   2  12        0.05        1.05      2.36 o 
   4   2  12       74.21       71.17      4.22 o 
  -3   3  12       65.70       71.85      3.68 o 
  -2   3  12      420.09      447.16      6.78 o 
  -1   3  12      116.61      116.61      3.44 o 
   0   3  12      582.15      580.82     20.15 o 
   1   3  12     1124.81     1112.72     13.11 o 
   2   3  12     1509.32     1481.04     16.54 o 
   3   3  12        9.66       14.42      1.79 o 
   4   3  12       15.68       12.51      2.19 o 
  -3   4  12       41.71       39.05      3.33 o 
  -2   4  12       31.17       31.27      2.07 o 
  -1   4  12      581.88      598.36      7.61 o 
   0   4  12       23.63       22.50      2.09 o 
   1   4  12     1134.45     1112.43     14.18 o 
   2   4  12      227.37      225.79      5.29 o 
   3   4  12        4.69        5.72      1.62 o 
  -3   5  12        3.99        5.31      2.03 o 
  -2   5  12      178.72      178.28      5.08 o 
  -1   5  12      126.44      121.19      4.33 o 
   0   5  12       39.25       38.90      1.95 o 
   1   5  12       30.72       31.98      3.03 o 
   2   5  12       35.83       32.75      3.26 o 
   3   5  12       41.58       48.04      3.76 o 
  -2   6  12       30.75       28.23      2.23 o 
  -1   6  12        4.84        1.96      2.39 o 
   0   6  12      147.40      147.47      3.36 o 
   1   6  12        1.08        2.41      2.28 o 
   2   6  12       56.49       64.36      3.76 o 
  -1   7  12       96.33       91.43      4.47 o 
   0   7  12       44.59       47.28      2.79 o 
   1   7  12        0.18        3.10      2.79 o 
  -1  -6  13       17.76       17.68      2.31 o 
   0  -6  13       58.82       57.54      8.79 o 
  -2  -5  13       50.37       44.45      3.52 o 
  -1  -5  13        9.85        7.05      1.81 o 
   0  -5  13       41.95       44.92      2.31 o 
   1  -5  13        0.20       -1.43      2.24 o 
   2  -5  13        8.15        9.35      1.90 o 
  -3  -4  13      106.81      110.13      4.98 o 
  -2  -4  13       29.35       36.92      2.87 o 
  -1  -4  13      211.47      208.89      5.32 o 
   0  -4  13       16.37       11.40      1.75 o 
   1  -4  13       20.32       19.47      2.01 o 
   2  -4  13       79.11       85.73      3.86 o 
   3  -4  13        4.66        5.97      2.32 o 
  -3  -3  13        0.15        0.51      2.15 o 
  -2  -3  13      592.76      537.65      8.05 o 
  -1  -3  13      138.65      135.83      3.97 o 
   0  -3  13      102.87       95.24      3.94 o 
   1  -3  13      495.94      508.53      7.31 o 
   2  -3  13      681.55      692.93      9.24 o 
   3  -3  13      395.57      380.51      7.65 o 
  -4  -2  13       12.74       21.39      2.05 o 
  -3  -2  13      201.88      202.80      5.45 o 
  -2  -2  13      229.11      209.56      4.96 o 
  -1  -2  13       46.87       45.80      2.60 o 
   0  -2  13       77.94       74.20      3.62 o 
   1  -2  13     1269.40     1290.98     14.99 o 
   2  -2  13       11.68        9.85      1.70 o 
   3  -2  13       33.33       37.31      2.98 o 
  -4  -1  13        6.82       12.28      2.02 o 
  -3  -1  13      185.92      181.50      5.10 o 
  -2  -1  13        0.12        0.18      1.96 o 
  -1  -1  13      111.88      110.18      3.38 o 
   0  -1  13      227.25      215.70      6.19 o 
   1  -1  13       59.50       58.02      2.90 o 
   2  -1  13      269.71      267.48      5.28 o 
   3  -1  13       38.90       31.85      3.08 o 
   4  -1  13       13.20       11.04      2.12 o 
  -4   0  13       43.87       51.29      3.65 o 
  -3   0  13      105.46      116.86      4.29 o 
  -2   0  13       26.90       25.11      1.80 o 
  -1   0  13       93.72       86.34      2.35 o 
   0   0  13        0.00      -37.01     37.01 o 
   1   0  13      249.37      243.97      6.51 o 
   2   0  13      255.72      249.15      5.01 o 
   3   0  13        0.00       -2.38      2.38 o 
   4   0  13       58.00       66.85      4.06 o 
  -4   1  13       90.76       93.43      4.62 o 
  -3   1  13        8.37        7.64      1.82 o 
  -2   1  13      151.02      157.84      4.22 o 
  -1   1  13        2.89       -1.62      2.03 o 
   0   1  13       27.09       32.46      1.46 o 
   1   1  13       49.82       48.60      2.72 o 
   2   1  13      103.52      102.59      3.53 o 
   3   1  13       43.44       42.77      3.27 o 
   4   1  13        4.41        3.88      2.86 o 
  -4   2  13        1.19       -0.16      2.62 o 
  -3   2  13      153.46      158.60      4.95 o 
  -2   2  13      116.86      116.57      3.77 o 
  -1   2  13        0.02       -0.81      1.82 o 
   0   2  13      518.90      536.83      4.69 o 
   1   2  13        7.09        6.85      1.18 o 
   2   2  13      202.32      211.97      4.76 o 
   3   2  13       75.27       71.19      3.68 o 
   4   2  13       26.18       26.35      2.42 o 
  -3   3  13        3.03        4.89      1.58 o 
  -2   3  13        1.40        1.08      2.16 o 
  -1   3  13       59.75       54.54      2.98 o 
   0   3  13      135.01      143.17      3.70 o 
   1   3  13      439.94      439.19      6.16 o 
   2   3  13      399.28      404.34      6.50 o 
   3   3  13        4.27        7.04      1.72 o 
   4   3  13       22.55       26.64      2.40 o 
  -3   4  13       91.55       93.35      4.46 o 
  -2   4  13       79.33       81.58      3.68 o 
  -1   4  13      261.26      268.39      5.46 o 
   0   4  13     1925.19     1829.33    109.00 o 
   1   4  13      193.11      194.40      4.53 o 
   2   4  13        1.87        2.08      2.38 o 
   3   4  13       76.59       81.93      3.77 o 
  -3   5  13       29.11       27.13      2.51 o 
  -2   5  13      476.31      470.40      8.16 o 
  -1   5  13      229.61      235.75      5.74 o 
   0   5  13      694.93      703.21     17.79 o 
   1   5  13      219.38      213.95      5.50 o 
   2   5  13        1.62       -0.60      2.12 o 
   3   5  13      177.91      189.11      6.06 o 
  -2   6  13        8.40       12.18      1.91 o 
  -1   6  13       86.37       85.41      3.98 o 
   0   6  13       31.71       30.65      2.11 o 
   1   6  13       15.30       20.66      1.93 o 
   2   6  13       71.00       69.17      3.78 o 
  -1   7  13       47.60       53.10      3.70 o 
   0   7  13        1.06       -0.70      2.08 o 
   1   7  13       86.31       75.09      4.57 o 
  -2  -5  14       15.18       16.49      2.16 o 
  -1  -5  14      143.26      142.04      4.92 o 
   0  -5  14       26.70       28.72      2.54 o 
   1  -5  14        1.93        0.93      2.53 o 
   2  -5  14      106.77      106.81      4.87 o 
  -3  -4  14       22.37       20.68      2.42 o 
  -2  -4  14       26.63       24.16      1.99 o 
  -1  -4  14       15.87       19.70      2.09 o 
   0  -4  14        7.09        6.93      1.40 o 
   1  -4  14       41.08       49.27      3.47 o 
   2  -4  14      146.39      148.72      5.02 o 
  -3  -3  14       38.10       42.95      3.66 o 
  -2  -3  14       52.62       61.22      3.58 o 
  -1  -3  14       46.55       35.33      2.60 o 
   0  -3  14        0.02        0.01      1.38 o 
   1  -3  14      212.26      220.41      5.37 o 
   2  -3  14      472.03      472.24      7.96 o 
   3  -3  14      268.05      258.76      6.74 o 
  -3  -2  14      388.11      393.70      7.35 o 
  -2  -2  14        0.03       -0.11      2.35 o 
  -1  -2  14        5.06        2.91      1.23 o 
   0  -2  14     1414.38     1437.84     11.00 o 
   1  -2  14       45.11       36.40      3.38 o 
   2  -2  14      821.64      818.80      9.54 o 
   3  -2  14       95.46       95.88      4.22 o 
  -4  -1  14      289.35      316.31      7.49 o 
  -3  -1  14       18.79       19.92      1.92 o 
  -2  -1  14        4.29        6.54      1.50 o 
  -1  -1  14      602.69      609.84      7.33 o 
   0  -1  14     1248.50     1265.40      9.88 o 
   1  -1  14        0.29       -2.34      2.34 o 
   2  -1  14       51.86       52.10      3.01 o 
   3  -1  14       68.22       68.89      3.56 o 
   4  -1  14        0.18       -0.43      2.66 o 
  -4   0  14       45.19       43.88      3.69 o 
  -3   0  14        4.24        0.83      2.81 o 
  -2   0  14      242.60      244.44      5.17 o 
  -1   0  14      284.46      291.65      5.15 o 
   0   0  14       50.19       44.93      5.09 o 
   1   0  14      329.80      359.85      5.52 o 
   2   0  14       20.53       20.51      1.71 o 
   3   0  14       13.04       12.42      1.93 o 
   4   0  14       32.60       32.20      2.43 o 
  -4   1  14       44.72       46.75      3.76 o 
  -3   1  14       63.62       69.17      3.69 o 
  -2   1  14       37.78       38.90      2.80 o 
  -1   1  14        0.94        2.50      1.82 o 
   0   1  14      490.37      511.15      4.31 o 
   1   1  14      292.61      282.59      4.76 o 
   2   1  14        6.96        5.90      1.58 o 
   3   1  14      142.40      143.25      4.78 o 
   4   1  14       66.20       69.67      4.10 o 
  -3   2  14       36.42       37.97      3.04 o 
  -2   2  14        0.75        1.03      2.04 o 
  -1   2  14      138.34      140.54      3.80 o 
   0   2  14        9.92       10.03      0.97 o 
   1   2  14      119.98      119.09      3.39 o 
   2   2  14       26.41       24.49      1.78 o 
   3   2  14       27.13       26.97      2.06 o 
   4   2  14        8.45        4.05      2.00 o 
  -3   3  14       44.76       50.13      3.24 o 
  -2   3  14       11.87       11.85      1.79 o 
  -1   3  14      286.36      300.71      5.44 o 
   0   3  14       49.97       47.73      1.87 o 
   1   3  14       25.42       27.75      2.23 o 
   2   3  14        4.52        1.19      2.28 o 
   3   3  14       35.73       39.17      2.96 o 
   4   3  14      265.44      278.42      7.05 o 
  -3   4  14        9.23        9.25      2.08 o 
  -2   4  14      132.39      135.98      4.62 o 
  -1   4  14        8.73        7.53      1.75 o 
   0   4  14        9.03        8.52      1.05 o 
   1   4  14      424.43      436.15      6.73 o 
   2   4  14       83.59       82.90      3.96 o 
   3   4  14      146.90      155.13      5.07 o 
  -2   5  14        0.66        1.80      2.41 o 
  -1   5  14      840.03      835.65     10.18 o 
   0   5  14       14.86       14.20      1.43 o 
   1   5  14        3.50        4.38      1.80 o 
   2   5  14      235.78      254.22      5.99 o 
   3   5  14       42.56       43.12      3.87 o 
  -2   6  14      387.88      371.39      7.82 o 
  -1   6  14      225.59      223.14      5.98 o 
   0   6  14      169.80      171.69      3.65 o 
   1   6  14        9.11       13.66      1.87 o 
   2   6  14      197.49      204.59      5.99 o 
   0   7  14        3.97        1.46      2.28 o 
   1   7  14       85.22       88.81      4.72 o 
  -2  -5  15        3.36        4.75      1.90 o 
  -1  -5  15      106.58      123.62      4.91 o 
   0  -5  15       53.12       56.21      2.78 o 
   1  -5  15        3.14        4.90      1.86 o 
  -2  -4  15      133.29      138.65      4.77 o 
  -1  -4  15       50.43       47.91      3.35 o 
   0  -4  15        8.63        8.14      1.43 o 
   1  -4  15      191.26      192.17      5.33 o 
   2  -4  15        4.10        2.43      2.42 o 
  -3  -3  15       19.95       18.49      2.32 o 
  -2  -3  15       22.20       27.55      2.61 o 
  -1  -3  15       23.76       16.82      2.01 o 
   0  -3  15      210.68      214.42      3.75 o 
   1  -3  15      136.60      135.46      4.62 o 
   2  -3  15      103.95       96.91      4.08 o 
   3  -3  15       39.49       39.07      3.63 o 
  -3  -2  15        0.40        2.32      2.38 o 
  -2  -2  15        6.43        3.29      2.38 o 
  -1  -2  15       19.06       22.11      1.67 o 
   0  -2  15       94.79       95.58      2.51 o 
   1  -2  15     1380.44     1384.46     11.64 o 
   2  -2  15        3.19        2.01      2.57 o 
   3  -2  15        8.28        9.63      1.72 o 
  -3  -1  15        2.68        1.96      2.16 o 
  -2  -1  15        9.57        7.42      1.65 o 
  -1  -1  15     1491.72     1475.60     16.16 o 
   0  -1  15      532.84      506.39      8.96 o 
   1  -1  15      737.38      730.41      8.16 o 
   2  -1  15      250.00      248.74      5.36 o 
   3  -1  15        1.08        3.90      1.54 o 
  -3   0  15        8.53        8.60      1.73 o 
  -2   0  15     1085.23     1076.17     14.78 o 
  -1   0  15      257.07      243.90      5.22 o 
   0   0  15        6.94     -272.53    272.53 o 
   1   0  15       91.15       80.90      3.60 o 
   2   0  15       83.54       86.98      3.43 o 
   3   0  15       12.20       13.44      1.66 o 
   4   0  15       36.83       37.28      2.60 o 
  -3   1  15      308.17      322.94      6.69 o 
  -2   1  15      170.75      172.17      4.57 o 
  -1   1  15       18.92       21.49      1.68 o 
   0   1  15      201.89      197.68      3.23 o 
   1   1  15       15.52       16.41      1.40 o 
   2   1  15       28.90       24.89      1.86 o 
   3   1  15       40.43       36.75      3.15 o 
   4   1  15        0.55        1.75      2.72 o 
  -3   2  15       28.61       31.36      2.08 o 
  -2   2  15        0.56        2.38      2.15 o 
  -1   2  15      363.31      358.58      5.88 o 
   0   2  15      251.45      250.41      3.97 o 
   1   2  15       14.26       18.87      1.48 o 
   2   2  15      239.02      240.29      5.32 o 
   3   2  15       99.69      101.11      4.02 o 
   4   2  15       10.11       12.22      2.19 o 
  -3   3  15        1.05       -1.03      2.31 o 
  -2   3  15      116.54      118.06      4.37 o 
  -1   3  15        4.09        4.84      1.59 o 
   0   3  15       19.93       19.84      1.65 o 
   1   3  15       48.13       44.40      2.54 o 
   2   3  15      143.77      144.36      4.45 o 
   3   3  15        0.32        1.60      2.02 o 
  -3   4  15       32.37       31.98      2.46 o 
  -2   4  15       83.28       85.74      3.68 o 
  -1   4  15       53.16       51.77      3.31 o 
   0   4  15        0.45        0.16      1.28 o 
   1   4  15      306.24      300.01      5.89 o 
   2   4  15        9.48       10.72      1.94 o 
   3   4  15      197.94      211.06      6.16 o 
  -2   5  15       67.47       67.81      3.81 o 
  -1   5  15      156.71      150.78      4.94 o 
   0   5  15       12.60       10.15      1.47 o 
   1   5  15       20.24       21.64      2.08 o 
   2   5  15      140.12      150.68      4.90 o 
   3   5  15        3.96        5.26      2.27 o 
  -2   6  15       54.90       50.76      3.92 o 
  -1   6  15       23.69       23.85      2.20 o 
   0   6  15        1.80        0.34      2.96 o 
   1   6  15      265.38      276.31      6.51 o 
   2   6  15        2.07       -0.98      2.34 o 
   0   7  15       42.20       43.48      2.33 o 
  -1  -5  16       62.97       66.09      4.27 o 
   0  -5  16        2.59        1.93      1.79 o 
   1  -5  16       46.26       50.07      3.58 o 
  -2  -4  16       45.26       53.13      3.55 o 
  -1  -4  16       76.85       74.15      3.73 o 
   0  -4  16        0.25        1.11      1.53 o 
   1  -4  16       14.37       16.64      1.88 o 
   2  -4  16       13.21       11.79      1.91 o 
  -3  -3  16       65.72       72.63      4.29 o 
  -2  -3  16       85.73       84.56      3.97 o 
  -1  -3  16       42.18       39.21      3.40 o 
   0  -3  16      139.56      141.53      4.87 o 
   1  -3  16        0.02       -0.89      2.49 o 
   2  -3  16        0.76        2.78      2.19 o 
   3  -3  16        2.45        3.74      3.05 o 
  -3  -2  16       54.68       53.26      3.98 o 
  -2  -2  16        5.36        1.79      2.47 o 
  -1  -2  16      372.38      366.85      6.31 o 
   0  -2  16       37.33       39.09      1.92 o 
   1  -2  16       11.51       11.15      1.88 o 
   2  -2  16       18.68       22.44      1.90 o 
   3  -2  16      175.07      175.16      5.72 o 
  -3  -1  16        4.73        3.97      1.65 o 
  -2  -1  16      143.99      143.60      4.61 o 
  -1  -1  16       32.78       23.66      2.16 o 
   0  -1  16      771.47      781.50      7.08 o 
   1  -1  16       84.32       79.92      3.65 o 
   2  -1  16      103.36      102.91      4.17 o 
   3  -1  16      109.98      115.91      4.41 o 
  -3   0  16      143.32      151.09      5.05 o 
  -2   0  16      330.83      329.58      6.41 o 
  -1   0  16     1222.23     1221.13     15.02 o 
   0   0  16      394.35      349.07     19.76 o 
   1   0  16      490.15      483.69      6.79 o 
   2   0  16      112.37      102.27      4.00 o 
   3   0  16      321.71      319.62      6.81 o 
  -3   1  16      613.02      622.62      9.23 o 
  -2   1  16        0.15        0.39      2.42 o 
  -1   1  16       13.85       14.45      1.68 o 
   0   1  16      228.53      213.24      3.96 o 
   1   1  16       47.60       42.49      2.59 o 
   2   1  16       79.91       73.14      3.51 o 
   3   1  16      100.41       98.38      4.16 o 
  -3   2  16       59.90       59.39      3.58 o 
  -2   2  16        8.69       10.58      1.76 o 
  -1   2  16      101.87       96.65      3.81 o 
   0   2  16        6.81        9.01      0.96 o 
   1   2  16       92.61       95.18      3.22 o 
   2   2  16       17.48       17.74      1.90 o 
   3   2  16        1.58       -2.14      2.14 o 
  -3   3  16        1.01        0.24      2.91 o 
  -2   3  16      144.36      152.44      4.90 o 
  -1   3  16      198.03      199.14      4.85 o 
   0   3  16        0.08       -1.22      2.38 o 
   1   3  16      205.88      213.32      4.85 o 
   2   3  16       96.80      103.16      4.20 o 
   3   3  16        0.26        0.13      2.19 o 
  -3   4  16       49.57       50.22      3.92 o 
  -2   4  16       12.30       16.81      1.82 o 
  -1   4  16        1.62       -1.10      2.52 o 
   0   4  16       79.20       72.32      2.65 o 
   1   4  16      132.03      139.97      4.49 o 
   2   4  16        3.70        1.17      2.21 o 
   3   4  16       13.00       11.67      2.35 o 
  -2   5  16        4.91        4.82      1.73 o 
  -1   5  16       13.89       16.18      1.77 o 
   0   5  16      482.09      477.86      5.62 o 
   1   5  16      112.40      116.23      4.49 o 
   2   5  16       34.48       32.37      3.05 o 
   3   5  16       48.96       53.50      3.99 o 
  -1   6  16       93.36       99.60      4.43 o 
   0   6  16       14.89       17.00      1.79 o 
   1   6  16       18.21       16.16      2.24 o 
   2   6  16        9.38        2.92      2.70 o 
  -1  -5  17       69.09       68.37      4.53 o 
   0  -5  17        4.76        2.60      1.81 o 
  -2  -4  17       35.16       37.88      3.26 o 
  -1  -4  17        1.70        2.91      2.51 o 
   0  -4  17      118.54      129.29      7.35 o 
   1  -4  17       65.45       72.06      3.92 o 
   2  -4  17        1.35        0.88      2.26 o 
  -2  -3  17       57.66       65.29      3.60 o 
  -1  -3  17        4.56        2.21      2.39 o 
   0  -3  17        9.38       13.56      1.66 o 
   1  -3  17       35.12       32.96      2.89 o 
   2  -3  17       35.80       32.12      3.20 o 
  -3  -2  17       55.93       60.12      4.15 o 
  -2  -2  17       64.72       67.05      3.41 o 
  -1  -2  17       27.70       27.44      2.13 o 
   0  -2  17        0.13        2.24      1.72 o 
   1  -2  17        0.02       -1.15      2.41 o 
   2  -2  17       79.05       76.75      3.79 o 
   3  -2  17        5.59        7.44      2.12 o 
  -3  -1  17        3.64       -1.07      2.87 o 
  -2  -1  17      220.41      226.63      5.53 o 
  -1  -1  17       21.59       23.61      1.83 o 
   0  -1  17      322.30      294.88     14.31 o 
   1  -1  17      104.45       94.72      3.83 o 
   2  -1  17      104.31      109.23      4.32 o 
   3  -1  17       63.15       61.68      3.97 o 
  -3   0  17      148.29      153.60      5.09 o 
  -2   0  17      245.47      243.87      5.80 o 
  -1   0  17        0.87       -3.98      3.98 o 
   0   0  17       28.05      -59.52     59.52 o 
   1   0  17       65.70       72.81      3.48 o 
   2   0  17      126.37      111.26      4.11 o 
   3   0  17        4.27        2.81      2.34 o 
  -3   1  17       18.45       18.81      2.12 o 
  -2   1  17      492.10      496.91      7.73 o 
  -1   1  17      267.54      285.14      5.60 o 
   0   1  17      385.96      384.86      8.11 o 
   1   1  17      330.40      273.36      5.28 o 
   2   1  17      324.81      328.32      6.35 o 
   3   1  17       84.67       86.30      4.15 o 
  -3   2  17       28.26       26.25      2.42 o 
  -2   2  17       58.81       56.12      3.50 o 
  -1   2  17      270.25      268.82      5.53 o 
   0   2  17        1.36        0.31      1.36 o 
   1   2  17      159.48      151.63      4.26 o 
   2   2  17      195.51      201.95      5.17 o 
   3   2  17       12.33       13.13      1.72 o 
  -3   3  17        9.26       13.11      2.08 o 
  -2   3  17       64.69       65.05      3.59 o 
  -1   3  17        0.34       -1.55      2.53 o 
   0   3  17      128.94      123.50      3.39 o 
   1   3  17        9.85        9.45      1.55 o 
   2   3  17        0.25        0.77      2.36 o 
   3   3  17      252.81      259.35      6.55 o 
  -2   4  17       87.74       93.43      4.07 o 
  -1   4  17       20.51       18.91      2.08 o 
   0   4  17       89.52       87.27      7.21 o 
   1   4  17       76.02       87.01      4.02 o 
   2   4  17       39.64       38.91      3.01 o 
   3   4  17      129.11      126.56      5.27 o 
  -2   5  17        0.39       -0.44      2.19 o 
  -1   5  17       65.04       65.07      3.56 o 
   0   5  17       48.34       50.86      2.34 o 
   1   5  17        0.04       -1.48      2.30 o 
   2   5  17        3.38        4.44      1.75 o 
  -1   6  17      206.22      205.80      6.14 o 
   0   6  17       77.49       72.92      3.05 o 
   1   6  17        2.68        1.12      2.71 o 
  -1  -4  18       15.23       16.96      2.13 o 
   0  -4  18       89.73       90.84      3.38 o 
   1  -4  18       61.19       67.06      4.03 o 
  -2  -3  18        0.64        1.76      2.27 o 
  -1  -3  18      169.66      175.14      5.20 o 
   0  -3  18      118.92      110.89      3.15 o 
   1  -3  18        9.50       10.21      1.64 o 
   2  -3  18      102.75      106.65      4.50 o 
  -3  -2  18       18.84       22.39      2.43 o 
  -2  -2  18        4.29        3.35      2.40 o 
  -1  -2  18       37.34       34.33      3.31 o 
   0  -2  18       25.42       27.57      4.18 o 
   1  -2  18      105.68      106.47      4.11 o 
   2  -2  18       83.05       85.09      4.10 o 
   3  -2  18       19.29       17.01      2.41 o 
  -3  -1  18       25.84       28.58      2.32 o 
  -2  -1  18        2.83       -2.33      2.33 o 
  -1  -1  18        3.54        1.14      2.55 o 
   0  -1  18       57.01       43.94      3.62 o 
   1  -1  18      132.41      131.17      4.59 o 
   2  -1  18       65.50       60.44      3.46 o 
   3  -1  18       10.45       14.76      2.15 o 
  -3   0  18       49.72       55.31      3.97 o 
  -2   0  18       76.19       76.04      3.95 o 
  -1   0  18      258.28      260.76      5.64 o 
   0   0  18      495.80      396.56     22.03 o 
   1   0  18        0.04        1.95      2.28 o 
   2   0  18        9.00       13.50      1.92 o 
   3   0  18       24.43       30.03      2.41 o 
  -3   1  18      121.86      120.61      4.83 o 
  -2   1  18      256.11      250.63      6.04 o 
  -1   1  18       25.76       18.81      2.18 o 
   0   1  18        2.95      -11.60     11.60 o 
   1   1  18        6.86        1.13      2.03 o 
   2   1  18       10.91        3.63      2.60 o 
   3   1  18        1.72        3.44      1.65 o 
  -3   2  18       38.50       38.11      3.71 o 
  -2   2  18      241.89      253.58      5.99 o 
  -1   2  18       48.94       51.51      3.51 o 
   0   2  18      260.65      214.05      3.45 o 
   1   2  18      226.56      243.62      5.27 o 
   2   2  18       49.58       46.74      3.50 o 
   3   2  18       12.22       10.69      2.12 o 
  -3   3  18      105.11      111.54      4.97 o 
  -2   3  18      126.66      126.82      4.58 o 
  -1   3  18        2.51        2.34      2.55 o 
   0   3  18      180.27      172.57      5.52 o 
   1   3  18      283.37      285.38      6.09 o 
   2   3  18        7.80        8.16      1.61 o 
   3   3  18       93.19      100.68      4.73 o 
  -2   4  18        1.86        3.80      1.54 o 
  -1   4  18       87.35       91.18      3.80 o 
   0   4  18       30.64       33.98      1.91 o 
   1   4  18        1.88        0.36      2.67 o 
   2   4  18      371.07      393.37      7.52 o 
   3   4  18       53.69       60.93      4.24 o 
  -2   5  18       15.87       17.13      1.92 o 
  -1   5  18       49.81       45.22      3.51 o 
   0   5  18       42.79       45.34      2.37 o 
   1   5  18      147.75      151.41      5.04 o 
   2   5  18      223.20      215.55      6.14 o 
  -1   6  18        7.26        6.28      2.05 o 
   0   6  18        2.16       -0.46      2.05 o 
   1   6  18       18.39       20.86      2.31 o 
  -1  -4  19        8.93       10.30      2.23 o 
   0  -4  19      326.96      361.14      8.27 o 
   1  -4  19        1.85        1.16      2.62 o 
  -2  -3  19        6.90        7.60      1.76 o 
  -1  -3  19      122.64      148.79      4.98 o 
   0  -3  19       57.39       57.84      2.47 o 
   1  -3  19       10.36        7.95      1.89 o 
   2  -3  19        7.17        8.75      1.83 o 
  -2  -2  19      161.50      173.97      5.39 o 
  -1  -2  19      133.23      134.87      4.43 o 
   0  -2  19       27.64       27.08      1.63 o 
   1  -2  19       67.04       69.22      3.52 o 
   2  -2  19       93.03       93.90      4.25 o 
  -3  -1  19        3.63        2.70      2.20 o 
  -2  -1  19       95.15       90.26      4.04 o 
  -1  -1  19        1.28        2.75      2.40 o 
   0  -1  19       97.45       96.61      3.56 o 
   1  -1  19      156.32      156.88      5.08 o 
   2  -1  19       55.37       53.74      3.48 o 
   3  -1  19       25.51       24.01      2.42 o 
  -3   0  19        4.92        3.81      2.11 o 
  -2   0  19        0.01       -0.82      2.00 o 
  -1   0  19      194.39      172.70      5.72 o 
   0   0  19       50.11     -233.70    233.70 o 
   1   0  19       44.55       41.87      3.27 o 
   2   0  19       11.93       14.15      1.72 o 
   3   0  19      163.96      155.61      5.55 o 
  -3   1  19      141.51      148.52      5.46 o 
  -2   1  19        8.22        7.64      1.73 o 
  -1   1  19      427.36      435.43      7.18 o 
   0   1  19       14.25       11.88      1.72 o 
   1   1  19        0.31       -1.30      2.70 o 
   2   1  19      273.30      278.47      6.30 o 
   3   1  19        2.68        1.12      2.87 o 
  -3   2  19      208.28      200.71      6.24 o 
  -2   2  19       59.46       59.21      3.62 o 
  -1   2  19       52.00       40.02      3.23 o 
   0   2  19       46.17       34.82      1.91 o 
   1   2  19        2.25        9.68      1.88 o 
   2   2  19        0.03       -0.95      2.11 o 
   3   2  19       21.18       22.47      2.29 o 
  -2   3  19        7.54        5.66      1.66 o 
  -1   3  19       66.07       70.99      3.62 o 
   0   3  19      153.66      170.01      3.56 o 
   1   3  19        6.79       12.17      1.75 o 
   2   3  19       27.20       20.59      1.85 o 
   3   3  19       57.60       59.21      4.30 o 
  -2   4  19        3.71        1.11      2.39 o 
  -1   4  19      153.98      153.51      4.91 o 
   0   4  19      216.44      223.39      3.95 o 
   1   4  19        0.12       -0.48      2.05 o 
   2   4  19       42.64       41.37      3.50 o 
  -1   5  19       69.10       69.09      4.00 o 
   0   5  19       16.97       16.89      1.40 o 
   1   5  19      240.15      244.74      6.37 o 
   2   5  19       23.84       22.29      2.08 o 
   0   6  19      194.05      188.80      7.31 o 
   1   6  19      206.27      203.51      6.43 o 
   0  -4  20        0.04       -2.27      2.27 o 
  -2  -3  20       82.23       89.11      4.57 o 
  -1  -3  20      168.49      175.61      5.82 o 
   0  -3  20        1.58        1.40      1.69 o 
   1  -3  20      112.66      118.30      4.88 o 
  -2  -2  20       73.83       71.36      3.98 o 
  -1  -2  20       39.42       40.76      3.06 o 
   0  -2  20        5.42        0.16      2.23 o 
   1  -2  20       23.40       22.43      2.05 o 
   2  -2  20       19.50       20.63      2.04 o 
  -2  -1  20       81.27       85.10      4.05 o 
  -1  -1  20       17.78       22.43      1.80 o 
   0  -1  20       42.37       40.60      2.16 o 
   1  -1  20      128.60      131.34      4.48 o 
   2  -1  20       81.41       80.33      4.27 o 
  -3   0  20       80.71       90.41      4.71 o 
  -2   0  20        1.16       -1.50      2.23 o 
  -1   0  20       32.55       21.54      2.67 o 
   1   0  20       51.16       41.86      3.81 o 
   2   0  20       90.62       90.54      4.11 o 
   3   0  20       64.83       59.86      4.11 o 
  -3   1  20        6.86        4.79      2.17 o 
  -2   1  20      162.14      169.89      5.12 o 
  -1   1  20       13.25        2.66      3.68 o 
   0   1  20        0.08       -2.96      4.05 o 
   1   1  20       75.77       68.30      4.04 o 
   2   1  20      184.39      172.20      5.13 o 
   3   1  20       17.96       16.53      2.24 o 
  -2   2  20      132.29      129.42      4.71 o 
  -1   2  20        0.26        0.43      2.43 o 
   0   2  20       31.11       45.53      2.42 o 
   1   2  20      498.11      478.91      7.84 o 
   2   2  20        1.47        0.36      2.18 o 
   3   2  20      196.80      211.11      6.41 o 
  -2   3  20        8.94       10.37      1.65 o 
  -1   3  20       54.51       48.14      3.26 o 
   0   3  20       45.53       52.96      2.71 o 
   1   3  20        0.11        3.03      2.13 o 
   2   3  20       92.42      102.42      4.32 o 
   3   3  20      357.82      407.67      8.59 o 
  -2   4  20       10.84       12.89      1.81 o 
  -1   4  20       75.23       73.78      3.87 o 
   0   4  20        0.32        1.15      1.60 o 
   1   4  20       55.07       50.46      3.23 o 
   2   4  20      151.97      158.17      5.27 o 
  -1   5  20       98.79       94.61      4.62 o 
   0   5  20        1.77       -0.32      2.33 o 
   1   5  20       19.65       17.21      2.35 o 
  -1  -3  21       35.84       43.45      3.66 o 
   0  -3  21        6.77        7.88      3.86 o 
   1  -3  21       53.36       49.01      3.98 o 
  -2  -2  21       24.31       21.28      2.18 o 
  -1  -2  21        1.94        1.07      2.39 o 
   0  -2  21      255.76      258.85      4.51 o 
   1  -2  21      191.35      191.70      5.64 o 
   2  -2  21        8.13       10.88      1.94 o 
  -2  -1  21       27.23       30.30      2.95 o 
  -1  -1  21        0.49       -4.33      4.33 o 
   0  -1  21       81.04       70.84      9.70 o 
   1  -1  21        5.41        7.45      1.71 o 
   2  -1  21      118.70      114.71      4.68 o 
  -2   0  21        1.90        2.13      2.37 o 
  -1   0  21       66.81       57.99      3.90 o 
   0   0  21       50.38     -245.08    245.08 o 
   1   0  21      248.10      261.32      6.07 o 
   2   0  21       70.44       65.88      3.84 o 
  -2   1  21       15.33       12.11      2.01 o 
  -1   1  21      284.80      284.98      6.26 o 
   0   1  21        3.38      -62.72    118.02 o 
   1   1  21      144.19      130.46      5.32 o 
   2   1  21       34.41       40.93      3.06 o 
   3   1  21       33.95       30.69      2.58 o 
  -2   2  21       10.01       11.53      1.93 o 
  -1   2  21        7.28        6.08      1.57 o 
   0   2  21      166.23      160.15      3.61 o 
   1   2  21       58.40       56.86      3.47 o 
   2   2  21       23.73       22.34      1.94 o 
  -2   3  21       30.62       35.45      2.93 o 
  -1   3  21      161.31      173.32      5.21 o 
   0   3  21      352.89      337.77      4.82 o 
   1   3  21        5.39        5.68      1.57 o 
   2   3  21      329.74      374.10      7.73 o 
  -1   4  21       56.01       61.20      3.76 o 
   0   4  21        3.97        5.81      1.22 o 
   1   4  21      268.10      303.72      6.89 o 
   2   4  21      247.25      261.04      6.78 o 
  -1   5  21        0.01       -1.18      2.68 o 
   0   5  21      123.69      127.56      3.70 o 
   1   5  21      219.69      222.52      6.38 o 
   0  -3  22      117.06      127.70      6.36 o 
  -1  -2  22        6.82        5.53      1.97 o 
   0  -2  22       46.12       46.60      2.75 o 
   1  -2  22       24.88       24.09      2.36 o 
  -2  -1  22        1.86        0.58      2.40 o 
  -1  -1  22      299.09      294.26      6.84 o 
   0  -1  22      193.33      198.91      5.63 o 
   1  -1  22       10.54       12.25      1.84 o 
   2  -1  22       80.00       82.20      4.56 o 
  -2   0  22       18.95       14.11      2.10 o 
  -1   0  22      128.42      104.76      5.38 o 
   0   0  22        0.08      -38.63     38.63 o 
   1   0  22       66.26       68.56      4.16 o 
   2   0  22       88.93       85.14      4.34 o 
  -2   1  22      113.39      109.73      4.61 o 
  -1   1  22        0.20       -3.11      3.11 o 
   0   1  22      246.02      239.27     11.43 o 
   1   1  22       94.59       59.16      5.46 o 
   2   1  22        1.61        1.21      2.25 o 
  -2   2  22      130.94      131.72      4.89 o 
  -1   2  22        9.83       11.26      1.74 o 
   0   2  22      135.25      136.77      3.49 o 
   1   2  22       12.24       19.02      1.72 o 
   2   2  22       75.83       75.45      3.93 o 
  -2   3  22        1.97        1.61      2.61 o 
  -1   3  22      152.04      149.99      5.33 o 
   0   3  22        2.42        0.91      1.86 o 
   1   3  22       27.18       31.82      3.06 o 
   2   3  22       32.13       31.91      2.42 o 
  -1   4  22      129.46      118.87      4.97 o 
   0   4  22       15.24       17.93      1.61 o 
   1   4  22      280.19      312.43      7.30 o 
   0   5  22      367.92      411.00      6.10 o 
  -1  -2  23       24.43       25.24      2.57 o 
   0  -2  23      115.37      114.91      3.74 o 
   1  -2  23       33.73       43.00      3.48 o 
  -1  -1  23       15.20       -8.58      8.58 o 
   0  -1  23       45.44       38.26      5.64 o 
   1  -1  23       14.43        2.52      3.96 o 
  -2   0  23      168.69      164.74      5.64 o 
  -1   0  23      166.32      127.20      7.11 o 
   0   0  23        2.07     -141.68    141.68 o 
   1   0  23      132.89      136.82      5.33 o 
   2   0  23       57.17       58.51      3.78 o 
  -2   1  23      111.76      119.07      5.10 o 
  -1   1  23        0.14       -0.79      2.32 o 
   0   1  23       27.38     -112.55    112.55 o 
   1   1  23      181.40      169.64      5.77 o 
   2   1  23       11.27        8.05      1.89 o 
  -2   2  23       25.41       20.97      2.33 o 
  -1   2  23      117.15      121.30      5.00 o 
   0   2  23      147.24      147.03      3.77 o 
   1   2  23        6.39       -3.01      3.01 o 
   2   2  23      181.71      182.07      5.85 o 
  -1   3  23      112.09      114.25      4.93 o 
   0   3  23        2.27        2.70      1.78 o 
   1   3  23      124.30      138.03      5.26 o 
   2   3  23       76.63       75.58      4.20 o 
  -1   4  23        2.15        2.10      2.65 o 
   0   4  23       40.20       47.34      4.23 o 
   1   4  23        5.02        2.18      2.97 o 
  -1  -1  24      126.83      100.77      6.44 o 
   0  -1  24       15.32        9.49      1.81 o 
   1  -1  24      445.54      533.25      9.33 o 
  -1   0  24       47.43       -7.17      7.17 o 
   0   0  24      177.67      -71.45    307.31 o 
   1   0  24      153.04      179.16      5.81 o 
  -1   1  24        9.89        8.21      2.36 o 
   0   1  24      168.15       71.56     18.62 o 
   1   1  24       33.02       29.76      3.03 o 
  -1   2  24       26.43       22.17      2.51 o 
   0   2  24      154.06      157.45      4.09 o 
   1   2  24       43.68       33.05      2.93 o 
  -1   3  24      139.82      135.47      5.45 o 
   0   3  24       36.11       34.55      2.05 o 
   1   3  24      108.40      116.57      4.87 o 
   0   4  24      115.42      125.07      3.87 o 
   0  -1  25       28.15       31.16      1.92 o 
  -1   0  25        2.69       -5.33      5.33 o 
   0   0  25      370.45      283.49    122.31 o 
   1   0  25        1.04       -3.19      3.19 o 
  -1   1  25      305.44      343.15      7.79 o 
   0   1  25       57.12      -37.51    196.93 o 
   1   1  25        5.69        0.86      3.56 o 
  -1   2  25      136.31      143.09      5.46 o 
   0   2  25        8.50        8.71      1.78 o 
   1   2  25       64.63       -8.40      8.40 o 
   0   3  25       36.39       40.10      3.82 o 
                                                 
